# Supplementary material for: Systematic identification of needlefish (Belonidae) species using molecular genetic and morphological markers in the Mediterranean and Black Seas
Source: PLoS One. 2025 Feb 28;20(2):e0315401. doi: 10.1371/journal.pone.0315401 (PMC11870352; doi:10.1371/journal.pone.0315401)
Supplement: S2 Table — (XLSX) [file pone.0315401.s002.xlsx]

## Sheet: Sayfa1
S2 Table: Genbank accession numbers of the samples used in the study
Sample No	Species	Country: Population	Accession number	Gene
1	Belone belone	Bulgaria: Nesebar	PQ549693	COI
2	Belone belone	Bulgaria: Nesebar	PQ549694	COI
3	Belone belone	Bulgaria: Nesebar	PQ549695	COI
4	Belone belone	Bulgaria: Nesebar	PQ549696	COI
5	Belone belone	Bulgaria: Nesebar	PQ549697	COI
6	Belone belone	Bulgaria: Nesebar	PQ549698	COI
7	Belone belone	Bulgaria: Nesebar	PQ549699	COI
8	Belone belone	Bulgaria: Nesebar	PQ549700	COI
9	Belone belone	Bulgaria: Nesebar	PQ549701	COI
10	Belone belone	Bulgaria: Nesebar	PQ549702	COI
1	Belone belone	Turkey: Akcakoca	PQ549703	COI
2	Belone belone	Turkey: Akcakoca	PQ549704	COI
3	Belone belone	Turkey: Akcakoca	PQ549705	COI
4	Belone belone	Turkey: Akcakoca	PQ549706	COI
5	Belone belone	Turkey: Akcakoca	PQ549707	COI
6	Belone belone	Turkey: Akcakoca	PQ549708	COI
7	Belone belone	Turkey: Akcakoca	PQ549709	COI
8	Belone belone	Turkey: Akcakoca	PQ549710	COI
9	Belone belone	Turkey: Akcakoca	PQ549711	COI
10	Belone belone	Turkey: Akcakoca	PQ549712	COI
1	Tylosurus imperialis	Turkey: Iskenderun	PQ549719	COI
2	Tylosurus imperialis	Turkey: Iskenderun	PQ549720	COI
3	Tylosurus imperialis	Turkey: Iskenderun	PQ549721	COI
4	Tylosurus imperialis	Turkey: Iskenderun	PQ549722	COI
5	Tylosurus imperialis	Turkey: Iskenderun	PQ549723	COI
6	Tylosurus imperialis	Turkey: Iskenderun	PQ549724	COI
7	Tylosurus imperialis	Turkey: Iskenderun	PQ549725	COI
8	Tylosurus imperialis	Turkey: Iskenderun	PQ549726	COI
9	Tylosurus imperialis	Turkey: Iskenderun	PQ549727	COI
10	Tylosurus imperialis	Turkey: Iskenderun	PQ549728	COI
1	Tylosurus imperialis	Turkey: Mersin	PQ549729	COI
2	Tylosurus imperialis	Turkey: Mersin	PQ549730	COI
3	Tylosurus imperialis	Turkey: Mersin	PQ549731	COI
4	Tylosurus imperialis	Turkey: Mersin	PQ549732	COI
5	Tylosurus imperialis	Turkey: Mersin	PQ549733	COI
6	Tylosurus imperialis	Turkey: Mersin	PQ549734	COI
7	Tylosurus imperialis	Turkey: Mersin	PQ549735	COI
8	Tylosurus imperialis	Turkey: Mersin	PQ549736	COI
9	Tylosurus imperialis	Turkey: Mersin	PQ549737	COI
10	Tylosurus imperialis	Turkey: Mersin	PQ549738	COI
1	Tylosurus imperialis	Turkey: Antalya	PQ549739	COI
2	Tylosurus imperialis	Turkey: Antalya	PQ549740	COI
3	Tylosurus imperialis	Turkey: Antalya	PQ549741	COI
4	Tylosurus imperialis	Turkey: Antalya	PQ549742	COI
5	Tylosurus imperialis	Turkey: Antalya	PQ549743	COI
6	Tylosurus imperialis	Turkey: Antalya	PQ549744	COI
7	Tylosurus imperialis	Turkey: Antalya	PQ549745	COI
8	Tylosurus imperialis	Turkey: Antalya	PQ549746	COI
9	Tylosurus imperialis	Turkey: Antalya	PQ549747	COI
10	Tylosurus imperialis	Turkey: Antalya	PQ549748	COI
1	Belone svetovidovi	Turkey: Rize	PQ549749	COI
2	Belone svetovidovi	Turkey: Rize	PQ549750	COI
3	Belone svetovidovi	Turkey: Rize	PQ549751	COI
4	Belone svetovidovi	Turkey: Rize	PQ549752	COI
5	Belone svetovidovi	Turkey: Rize	PQ549753	COI
6	Belone svetovidovi	Turkey: Rize	PQ549754	COI
7	Belone svetovidovi	Turkey: Rize	PQ549755	COI
8	Belone svetovidovi	Turkey: Rize	PQ549756	COI
9	Belone svetovidovi	Turkey: Rize	PQ549757	COI
10	Belone svetovidovi	Turkey: Rize	PQ549758	COI
1	Belone svetovidovi	Turkey: Sinop	PQ549759	COI
2	Belone svetovidovi	Turkey: Sinop	PQ549760	COI
3	Belone svetovidovi	Turkey: Sinop	PQ549761	COI
4	Belone svetovidovi	Turkey: Sinop	PQ549762	COI
5	Belone svetovidovi	Turkey: Sinop	PQ549763	COI
6	Belone svetovidovi	Turkey: Sinop	PQ549764	COI
7	Belone svetovidovi	Turkey: Sinop	PQ549765	COI
8	Belone svetovidovi	Turkey: Sinop	PQ549766	COI
9	Belone svetovidovi	Turkey: Sinop	PQ549767	COI
10	Belone svetovidovi	Turkey: Sinop	PQ549768	COI
1	Belone svetovidovi	Turkey: Akcakoca	PQ550612	COI
2	Belone svetovidovi	Turkey: Akcakoca	PQ550613	COI
3	Belone svetovidovi	Turkey: Akcakoca	PQ550614	COI
4	Belone svetovidovi	Turkey: Akcakoca	PQ550615	COI
5	Belone svetovidovi	Turkey: Akcakoca	PQ550616	COI
6	Belone svetovidovi	Turkey: Akcakoca	PQ550617	COI
7	Belone svetovidovi	Turkey: Akcakoca	PQ550618	COI
8	Belone svetovidovi	Turkey: Akcakoca	PQ550619	COI
9	Belone svetovidovi	Turkey: Akcakoca	PQ550620	COI
10	Belone svetovidovi	Turkey: Akcakoca	PQ550621	COI
1	Belone svetovidovi	Turkey: Yalova	PQ550622	COI
2	Belone svetovidovi	Turkey: Yalova	PQ550623	COI
3	Belone svetovidovi	Turkey: Yalova	PQ550624	COI
4	Belone svetovidovi	Turkey: Yalova	PQ550625	COI
5	Belone svetovidovi	Turkey: Yalova	PQ550626	COI
6	Belone svetovidovi	Turkey: Yalova	PQ550627	COI
7	Belone svetovidovi	Turkey: Yalova	PQ550628	COI
8	Belone svetovidovi	Turkey: Yalova	PQ550629	COI
9	Belone svetovidovi	Turkey: Yalova	PQ550630	COI
10	Belone svetovidovi	Turkey: Yalova	PQ550631	COI
1	Belone svetovidovi	Turkey: Canakkale	PQ550664	COI
2	Belone svetovidovi	Turkey: Canakkale	PQ550665	COI
3	Belone svetovidovi	Turkey: Canakkale	PQ550666	COI
4	Belone svetovidovi	Turkey: Canakkale	PQ550667	COI
5	Belone svetovidovi	Turkey: Canakkale	PQ550668	COI
6	Belone svetovidovi	Turkey: Canakkale	PQ550669	COI
7	Belone svetovidovi	Turkey: Canakkale	PQ550670	COI
8	Belone svetovidovi	Turkey: Canakkale	PQ550671	COI
9	Belone svetovidovi	Turkey: Canakkale	PQ550672	COI
10	Belone svetovidovi	Turkey: Canakkale	PQ550673	COI
1	Belone svetovidovi	Turkey: Izmir	PQ550674	COI
2	Belone svetovidovi	Turkey: Izmir	PQ550675	COI
3	Belone svetovidovi	Turkey: Izmir	PQ550676	COI
4	Belone svetovidovi	Turkey: Izmir	PQ550677	COI
5	Belone svetovidovi	Turkey: Izmir	PQ550678	COI
6	Belone svetovidovi	Turkey: Izmir	PQ550679	COI
7	Belone svetovidovi	Turkey: Izmir	PQ550680	COI
8	Belone svetovidovi	Turkey: Izmir	PQ550681	COI
9	Belone svetovidovi	Turkey: Izmir	PQ550682	COI
10	Belone svetovidovi	Turkey: Izmir	PQ550683	COI
1	Belone svetovidovi	Turkey: Mugla	PQ554004	COI
2	Belone svetovidovi	Turkey: Mugla	PQ554005	COI
3	Belone svetovidovi	Turkey: Mugla	PQ554006	COI
4	Belone svetovidovi	Turkey: Mugla	PQ554007	COI
5	Belone svetovidovi	Turkey: Mugla	PQ554008	COI
6	Belone svetovidovi	Turkey: Mugla	PQ554009	COI
7	Belone svetovidovi	Turkey: Mugla	PQ554010	COI
8	Belone svetovidovi	Turkey: Mugla	PQ554011	COI
9	Belone svetovidovi	Turkey: Mugla	PQ554012	COI
10	Belone svetovidovi	Turkey: Mugla	PQ554013	COI
1	Belone belone	Turkey: Akcakoca	PQ564486	12s rRNA
2	Belone belone	Turkey: Akcakoca	PQ564487	12s rRNA
3	Belone belone	Turkey: Akcakoca	PQ564488	12s rRNA
4	Belone belone	Turkey: Akcakoca	PQ564489	12s rRNA
5	Belone belone	Turkey: Akcakoca	PQ564490	12s rRNA
6	Belone belone	Turkey: Akcakoca	PQ564491	12s rRNA
7	Belone belone	Turkey: Akcakoca	PQ564492	12s rRNA
8	Belone belone	Turkey: Akcakoca	PQ564493	12s rRNA
9	Belone belone	Turkey: Akcakoca	PQ564494	12s rRNA
10	Belone belone	Turkey: Akcakoca	PQ564495	12s rRNA
1	Belone svetovidovi	Turkey: Akcakoca	PQ564532	12s rRNA
2	Belone svetovidovi	Turkey: Akcakoca	PQ564533	12s rRNA
3	Belone svetovidovi	Turkey: Akcakoca	PQ564534	12s rRNA
4	Belone svetovidovi	Turkey: Akcakoca	PQ564535	12s rRNA
5	Belone svetovidovi	Turkey: Akcakoca	PQ564536	12s rRNA
6	Belone svetovidovi	Turkey: Akcakoca	PQ564537	12s rRNA
7	Belone svetovidovi	Turkey: Akcakoca	PQ564538	12s rRNA
8	Belone svetovidovi	Turkey: Akcakoca	PQ564539	12s rRNA
9	Belone svetovidovi	Turkey: Akcakoca	PQ564540	12s rRNA
10	Belone svetovidovi	Turkey: Akcakoca	PQ564541	12s rRNA
1	Belone svetovidovi	Turkey: Rize	PQ564542	12s rRNA
2	Belone svetovidovi	Turkey: Rize	PQ564543	12s rRNA
3	Belone svetovidovi	Turkey: Rize	PQ564544	12s rRNA
4	Belone svetovidovi	Turkey: Rize	PQ564545	12s rRNA
5	Belone svetovidovi	Turkey: Rize	PQ564546	12s rRNA
6	Belone svetovidovi	Turkey: Rize	PQ564547	12s rRNA
7	Belone svetovidovi	Turkey: Rize	PQ564548	12s rRNA
8	Belone svetovidovi	Turkey: Rize	PQ564549	12s rRNA
9	Belone svetovidovi	Turkey: Rize	PQ564550	12s rRNA
10	Belone svetovidovi	Turkey: Rize	PQ564551	12s rRNA
1	Belone svetovidovi	Turkey: Sinop	PQ564552	12s rRNA
2	Belone svetovidovi	Turkey: Sinop	PQ564553	12s rRNA
3	Belone svetovidovi	Turkey: Sinop	PQ564554	12s rRNA
4	Belone svetovidovi	Turkey: Sinop	PQ564555	12s rRNA
5	Belone svetovidovi	Turkey: Sinop	PQ564556	12s rRNA
6	Belone svetovidovi	Turkey: Sinop	PQ564557	12s rRNA
7	Belone svetovidovi	Turkey: Sinop	PQ564558	12s rRNA
8	Belone svetovidovi	Turkey: Sinop	PQ564559	12s rRNA
9	Belone svetovidovi	Turkey: Sinop	PQ564560	12s rRNA
10	Belone svetovidovi	Turkey: Sinop	PQ564561	12s rRNA
1	Belone svetovidovi	Turkey: Yalova	PQ564562	12s rRNA
2	Belone svetovidovi	Turkey: Yalova	PQ564563	12s rRNA
3	Belone svetovidovi	Turkey: Yalova	PQ564564	12s rRNA
4	Belone svetovidovi	Turkey: Yalova	PQ564565	12s rRNA
5	Belone svetovidovi	Turkey: Yalova	PQ564566	12s rRNA
6	Belone svetovidovi	Turkey: Yalova	PQ564567	12s rRNA
7	Belone svetovidovi	Turkey: Yalova	PQ564568	12s rRNA
8	Belone svetovidovi	Turkey: Yalova	PQ564569	12s rRNA
9	Belone svetovidovi	Turkey: Yalova	PQ564570	12s rRNA
10	Belone svetovidovi	Turkey: Yalova	PQ564571	12s rRNA
1	Belone svetovidovi	Turkey: Canakkale	PQ564572	12s rRNA
2	Belone svetovidovi	Turkey: Canakkale	PQ564573	12s rRNA
3	Belone svetovidovi	Turkey: Canakkale	PQ564574	12s rRNA
4	Belone svetovidovi	Turkey: Canakkale	PQ564575	12s rRNA
5	Belone svetovidovi	Turkey: Canakkale	PQ564576	12s rRNA
6	Belone svetovidovi	Turkey: Canakkale	PQ564577	12s rRNA
7	Belone svetovidovi	Turkey: Canakkale	PQ564578	12s rRNA
8	Belone svetovidovi	Turkey: Canakkale	PQ564579	12s rRNA
9	Belone svetovidovi	Turkey: Canakkale	PQ564580	12s rRNA
10	Belone svetovidovi	Turkey: Canakkale	PQ564581	12s rRNA
1	Belone svetovidovi	Turkey: Izmir	PQ564582	12s rRNA
2	Belone svetovidovi	Turkey: Izmir	PQ564583	12s rRNA
3	Belone svetovidovi	Turkey: Izmir	PQ564584	12s rRNA
4	Belone svetovidovi	Turkey: Izmir	PQ564585	12s rRNA
5	Belone svetovidovi	Turkey: Izmir	PQ564586	12s rRNA
6	Belone svetovidovi	Turkey: Izmir	PQ564587	12s rRNA
7	Belone svetovidovi	Turkey: Izmir	PQ564588	12s rRNA
8	Belone svetovidovi	Turkey: Izmir	PQ564589	12s rRNA
9	Belone svetovidovi	Turkey: Izmir	PQ564590	12s rRNA
10	Belone svetovidovi	Turkey: Izmir	PQ564591	12s rRNA
1	Belone svetovidovi	Turkey: Mugla	PQ564592	12s rRNA
2	Belone svetovidovi	Turkey: Mugla	PQ564593	12s rRNA
3	Belone svetovidovi	Turkey: Mugla	PQ564594	12s rRNA
4	Belone svetovidovi	Turkey: Mugla	PQ564595	12s rRNA
5	Belone svetovidovi	Turkey: Mugla	PQ564596	12s rRNA
6	Belone svetovidovi	Turkey: Mugla	PQ564597	12s rRNA
7	Belone svetovidovi	Turkey: Mugla	PQ564598	12s rRNA
8	Belone svetovidovi	Turkey: Mugla	PQ564599	12s rRNA
9	Belone svetovidovi	Turkey: Mugla	PQ564600	12s rRNA
10	Belone svetovidovi	Turkey: Mugla	PQ564601	12s rRNA
1	Tylosurus imperialis	Turkey: Iskenderun	PQ564605	12s rRNA
2	Tylosurus imperialis	Turkey: Iskenderun	PQ564606	12s rRNA
3	Tylosurus imperialis	Turkey: Iskenderun	PQ564607	12s rRNA
4	Tylosurus imperialis	Turkey: Iskenderun	PQ564608	12s rRNA
5	Tylosurus imperialis	Turkey: Iskenderun	PQ564609	12s rRNA
6	Tylosurus imperialis	Turkey: Iskenderun	PQ564610	12s rRNA
7	Tylosurus imperialis	Turkey: Iskenderun	PQ564611	12s rRNA
8	Tylosurus imperialis	Turkey: Iskenderun	PQ564612	12s rRNA
9	Tylosurus imperialis	Turkey: Iskenderun	PQ564613	12s rRNA
10	Tylosurus imperialis	Turkey: Iskenderun	PQ564614	12s rRNA
1	Tylosurus imperialis	Turkey: Antalya	PQ564615	12s rRNA
2	Tylosurus imperialis	Turkey: Antalya	PQ564616	12s rRNA
3	Tylosurus imperialis	Turkey: Antalya	PQ564617	12s rRNA
4	Tylosurus imperialis	Turkey: Antalya	PQ564618	12s rRNA
5	Tylosurus imperialis	Turkey: Antalya	PQ564619	12s rRNA
6	Tylosurus imperialis	Turkey: Antalya	PQ564620	12s rRNA
7	Tylosurus imperialis	Turkey: Antalya	PQ564621	12s rRNA
8	Tylosurus imperialis	Turkey: Antalya	PQ564622	12s rRNA
9	Tylosurus imperialis	Turkey: Antalya	PQ564623	12s rRNA
10	Tylosurus imperialis	Turkey: Antalya	PQ564624	12s rRNA
1	Tylosurus imperialis	Turkey: Mersin	PQ564625	12s rRNA
2	Tylosurus imperialis	Turkey: Mersin	PQ564626	12s rRNA
3	Tylosurus imperialis	Turkey: Mersin	PQ564627	12s rRNA
4	Tylosurus imperialis	Turkey: Mersin	PQ564628	12s rRNA
5	Tylosurus imperialis	Turkey: Mersin	PQ564629	12s rRNA
6	Tylosurus imperialis	Turkey: Mersin	PQ564630	12s rRNA
7	Tylosurus imperialis	Turkey: Mersin	PQ564631	12s rRNA
8	Tylosurus imperialis	Turkey: Mersin	PQ564632	12s rRNA
9	Tylosurus imperialis	Turkey: Mersin	PQ564633	12s rRNA
10	Tylosurus imperialis	Turkey: Mersin	PQ564634	12s rRNA
