# Supplementary material for: Systematic identification of needlefish (Belonidae) species using molecular genetic and morphological markers in the Mediterranean and Black Seas
Source: PLoS One. 2025 Feb 28;20(2):e0315401. doi: 10.1371/journal.pone.0315401 (PMC11870352; doi:10.1371/journal.pone.0315401)
Supplement: S3 Table — (XLSX) [file pone.0315401.s003.xlsx]

## Sheet: Sayfa1
Doi: 10.5281/zenodo.14249768
Link: https://zenodo.org/records/14249769
S3 Table: Morfological data set of the Systematic Identification of Needlefish (Belonidae) Species using Molecular Genetic and Morphological Markers in the Mediterranean and Black Seas
Species	HL	PreD	PostD	PostA	PreA	PreV	ProO	PostO	PreP	DH	DB	TailL	ABL	VB	ED	PL	DF	AF	PF	GR	UpT	V
Beelone belone	-0.908555	-0.163399	-0.0749767	-0.0767951	-0.179548	-0.273384	-1.49893	-1.24581	-0.815249	-1.23978	-0.803697	-1.63288	-0.749414	-1.29317	-1.59465	-1.15365	18	22	12	27	9	76
Beelone belone	-0.847509	-0.167112	-0.0653807	-0.0703684	-0.173397	-0.280352	-1.44218	-1.18063	-0.812408	-1.20926	-0.742693	-1.63342	-0.736461	-1.32853	-1.51531	-1.11093	18	22	13	29	8	77
Beelone belone	-0.831163	-0.157812	-0.0573274	-0.0595126	-0.173774	-0.2829	-1.55629	-1.30294	-0.842978	-1.23112	-0.738265	-1.59688	-0.689508	-1.25134	-1.65712	-1.14122	19	23	12	29	9	76
Beelone belone	-0.836091	-0.154285	-0.0532002	-0.0632567	-0.164707	-0.268334	-1.37114	-1.16626	-0.770134	-1.16789	-0.733876	-1.69548	-0.735367	-1.31238	-1.59058	-1.13543	16	22	13	33	10	78
Beelone belone	-0.907633	-0.151153	-0.0556174	-0.0639036	-0.155848	-0.262016	-1.31302	-1.10405	-0.737065	-1.21261	-0.756718	-1.68475	-0.777798	-1.30197	-1.51962	-1.22353	16	21	13	32	8	78
Beelone belone	-0.859211	-0.156872	-0.0515294	-0.056093	-0.176199	-0.275537	-1.43148	-1.19852	-0.80629	-1.19994	-0.715145	-1.63907	-0.66834	-1.17557	-1.58032	-1.13243	16	22	13	35	8	79
Beelone belone	-0.85663	-0.14121	-0.0539137	-0.0518294	-0.150742	-0.25118	-1.49447	-1.28037	-0.796535	-1.18414	-0.78806	-1.68526	-0.73755	-1.36804	-1.68776	-1.09518	18	21	13	39	9	81
Beelone belone	-0.893525	-0.141572	-0.0531961	-0.049975	-0.146634	-0.247467	-1.42161	-1.25239	-0.782939	-1.1899	-0.787095	-1.7216	-0.744391	-1.31894	-1.74307	-1.06976	16	21	13	38	10	80
Beelone belone	-0.896278	-0.144633	-0.0447965	-0.0466206	-0.168431	-0.279101	-1.52711	-1.24975	-0.830707	-1.22995	-0.728147	-1.61103	-0.654944	-1.21758	-1.57005	-1.17215	18	22	12	27	9	76
Beelone belone	-0.910732	-0.148848	-0.0582133	-0.0584894	-0.167622	-0.280891	-1.58154	-1.28193	-0.844259	-1.23873	-0.779518	-1.71831	-0.707997	-1.26275	-1.58403	-1.20412	18	22	13	29	8	77
Beelone belone	-0.869716	-0.151086	-0.0570336	-0.0613965	-0.164401	-0.269179	-1.52111	-1.22005	-0.786961	-1.22629	-0.764056	-1.64582	-0.733498	-1.25248	-1.52111	-1.09251	19	23	12	29	9	76
Beelone belone	-0.863798	-0.162003	-0.0575013	-0.0638182	-0.168192	-0.271322	-1.44146	-1.21249	-0.820519	-1.2021	-0.726707	-1.61157	-0.725513	-1.26163	-1.59758	-1.07139	16	22	13	33	10	78
Beelone belone	-0.891362	-0.152185	-0.0564438	-0.055631	-0.158519	-0.268733	-1.54675	-1.23515	-0.841977	-1.18774	-0.760121	-1.7285	-0.71532	-1.26825	-1.521	-1.20514	16	21	13	32	8	78
Beelone belone	-0.868826	-0.14099	-0.0555187	-0.056739	-0.157215	-0.268932	-1.41962	-1.1981	-0.819885	-1.20879	-0.797381	-1.57457	-0.738592	-1.22609	-1.59265	-1.02807	16	22	13	35	8	79
Beelone belone	-0.822151	-0.148257	-0.0587266	-0.058771	-0.156399	-0.250979	-1.38921	-1.14446	-0.79106	-1.1932	-0.787379	-1.63006	-0.749347	-1.32712	-1.49618	-1.08405	18	21	13	39	9	81
Beelone belone	-0.788902	-0.150229	-0.056565	-0.060064	-0.159774	-0.255937	-1.4091	-1.17966	-0.771133	-1.20661	-0.764446	-1.5683	-0.743624	-1.23757	-1.56644	-1.11768	16	21	13	38	10	80
Beelone belone	-0.859597	-0.167811	-0.0505061	-0.0501906	-0.169427	-0.299706	-1.40044	-1.15618	-0.811813	-1.18325	-0.673415	-1.52186	-0.666352	-1.27652	-1.52253	-1.07527	18	22	12	27	9	76
Beelone belone	-0.821377	-0.141559	-0.052337	-0.0492885	-0.15289	-0.252807	-1.37176	-1.15477	-0.79641	-1.19835	-0.782753	-1.67828	-0.711404	-1.32172	-1.55903	-1.08396	18	22	13	29	8	77
Beelone belone	-0.847961	-0.137241	-0.0484548	-0.0499136	-0.156337	-0.26086	-1.37233	-1.17742	-0.779103	-1.18867	-0.77134	-1.81855	-0.710859	-1.27728	-1.61919	-1.1391	19	23	12	29	9	76
Beelone belone	-0.892248	-0.147288	-0.0501473	-0.0507352	-0.165454	-0.272287	-1.61089	-1.21199	-0.810821	-1.21315	-0.739723	-1.62153	-0.682317	-1.25085	-1.43212	-1.16509	16	22	13	33	10	78
Beelone belone	-0.864673	-0.161758	-0.0571245	-0.0654174	-0.16461	-0.261127	-1.42806	-1.18746	-0.773654	-1.18304	-0.726022	-1.41897	-0.746732	-1.37434	-1.55858	-1.08008	16	21	13	32	8	78
Beelone belone	-0.903347	-0.144146	-0.0577601	-0.0560493	-0.149485	-0.264425	-1.44041	-1.23735	-0.801569	-1.24162	-0.801535	-1.68197	-0.751213	-1.19903	-1.66511	-1.05266	16	22	13	35	8	79
Beelone belone	-0.86642	-0.151456	-0.0523862	-0.0521132	-0.166243	-0.283308	-1.46933	-1.21479	-0.804433	-1.23962	-0.742815	-1.66563	-0.675296	-1.20486	-1.56548	-1.15678	18	21	13	39	9	81
Beelone belone	-0.860128	-0.153441	-0.0556269	-0.0507285	-0.154502	-0.271279	-1.54685	-1.27342	-0.931899	-1.20789	-0.747314	-1.5759	-0.721128	-1.21516	-1.60366	-1.11288	16	21	13	38	10	80
Beelone belone	-0.837047	-0.137942	-0.051304	-0.0462258	-0.146354	-0.257015	-1.43569	-1.19094	-0.741572	-1.16341	-0.789237	-1.66952	-0.729613	-1.34299	-1.55642	-1.02995	18	22	12	27	9	76
Beelone belone	-0.850659	-0.1427	-0.0452771	-0.0479783	-0.156672	-0.260118	-1.34585	-1.12097	-0.757668	-1.22933	-0.734876	-1.60455	-0.699556	-1.29898	-1.51433	-1.07482	18	22	13	29	8	77
Beelone belone	-0.869176	-0.155106	-0.0534316	-0.0510379	-0.172374	-0.286942	-1.478	-1.17095	-0.81219	-1.21227	-0.730687	-1.7044	-0.660026	-1.27908	-1.46541	-1.0951	19	23	12	29	9	76
Beelone belone	-0.825729	-0.149367	-0.0626255	-0.0601972	-0.163376	-0.256839	-1.44712	-1.16289	-0.755614	-1.19668	-0.799067	-1.66853	-0.73078	-1.34926	-1.48092	-1.13386	16	22	13	33	10	78
Beelone belone	-0.842494	-0.147378	-0.0481761	-0.04511	-0.15796	-0.250772	-1.52522	-1.23269	-0.768031	-1.17765	-0.735572	-1.65744	-0.673025	-1.21774	-1.54152	-1.1535	16	21	13	32	8	78
Beelone belone	-0.859313	-0.148855	-0.0527305	-0.0476488	-0.166088	-0.269935	-1.46341	-1.20015	-0.781004	-1.19567	-0.742378	-1.57075	-0.669054	-1.25144	-1.54259	-1.15106	16	22	13	35	8	79
Beelone belone	-0.808982	-0.135096	-0.045488	-0.0453824	-0.151316	-0.255158	-1.3343	-1.12925	-0.760764	-1.18023	-0.765406	-1.63462	-0.706821	-1.2931	-1.55368	-1.15281	18	21	13	39	9	81
Beelone belone	-0.821891	-0.149529	-0.0544828	-0.05004	-0.167714	-0.273232	-1.34586	-1.19575	-0.776152	-1.22571	-0.750771	-1.63946	-0.674391	-1.25004	-1.7244	-1.20717	16	21	13	38	10	80
Beelone belone	-0.862777	-0.138542	-0.0528561	-0.0454959	-0.158203	-0.264493	-1.36785	-1.13437	-0.802447	-1.2029	-0.791274	-1.57786	-0.682042	-1.28474	-1.51502	-1.01301	18	22	12	27	9	76
Beelone belone	-0.862779	-0.138542	-0.0528559	-0.0454957	-0.158204	-0.264493	-1.36786	-1.13437	-0.802446	-1.20289	-0.791278	-1.57785	-0.682043	-1.28475	-1.515	-1.01301	18	22	13	29	8	77
Beelone belone	-0.850672	-0.142702	-0.0452775	-0.04798	-0.156671	-0.260119	-1.34586	-1.12098	-0.757662	-1.22935	-0.734877	-1.6046	-0.699554	-1.299	-1.51435	-1.07482	19	23	12	29	9	76
Beelone belone	-0.86917	-0.155104	-0.0534333	-0.0510382	-0.172375	-0.286942	-1.47797	-1.17094	-0.812191	-1.21226	-0.730692	-1.70444	-0.660022	-1.27906	-1.46543	-1.09511	16	22	13	33	10	78
Beelone belone	-0.825731	-0.149369	-0.0626267	-0.0601973	-0.163377	-0.25684	-1.44712	-1.16289	-0.755611	-1.19668	-0.799075	-1.66853	-0.730779	-1.34924	-1.48092	-1.13386	16	21	13	32	8	78
Beelone belone	-0.842497	-0.147378	-0.0481758	-0.045109	-0.15796	-0.250771	-1.5252	-1.23268	-0.768031	-1.17766	-0.73557	-1.65745	-0.673026	-1.21774	-1.54151	-1.15351	16	22	13	35	8	79
Beelone belone	-0.859319	-0.148855	-0.0527296	-0.0476478	-0.166087	-0.269935	-1.46339	-1.20016	-0.780999	-1.19567	-0.742377	-1.57076	-0.66905	-1.25146	-1.54255	-1.15106	18	21	13	39	9	81
Beelone belone	-0.808979	-0.135096	-0.0454883	-0.0453837	-0.151318	-0.25516	-1.3343	-1.12925	-0.760766	-1.18022	-0.765402	-1.63463	-0.706826	-1.29311	-1.55369	-1.15281	16	21	13	38	10	80
Beelone belone	-0.821891	-0.149529	-0.0544823	-0.0500399	-0.167715	-0.273232	-1.34584	-1.19576	-0.776147	-1.22571	-0.750773	-1.63948	-0.674394	-1.25002	-1.72441	-1.20716	18	22	12	27	9	76
Beelone belone	-0.862774	-0.138543	-0.0528564	-0.0454951	-0.158204	-0.264491	-1.36786	-1.13436	-0.802446	-1.20289	-0.791281	-1.57788	-0.682047	-1.28474	-1.51505	-1.01301	18	22	13	29	8	77
Beelone belone	-0.850658	-0.1427	-0.0452763	-0.0479786	-0.156671	-0.260116	-1.34586	-1.12098	-0.757664	-1.22936	-0.734877	-1.60461	-0.69956	-1.29899	-1.51434	-1.07483	19	23	12	29	9	76
Beelone belone	-0.869171	-0.155105	-0.0534318	-0.0510377	-0.172375	-0.286943	-1.478	-1.17093	-0.812187	-1.21226	-0.730687	-1.70437	-0.660025	-1.27906	-1.46543	-1.09511	16	22	13	33	10	78
Beelone belone	-0.825726	-0.149367	-0.0626258	-0.0601976	-0.163376	-0.25684	-1.44712	-1.16289	-0.755606	-1.19668	-0.799073	-1.66854	-0.730775	-1.34927	-1.48089	-1.13387	16	21	13	32	8	78
Beelone belone	-0.842496	-0.147378	-0.0481764	-0.0451094	-0.157961	-0.250771	-1.52519	-1.23268	-0.768032	-1.17766	-0.735573	-1.65742	-0.673021	-1.21774	-1.5415	-1.15352	16	22	13	35	8	79
Beelone belone	-0.859315	-0.148855	-0.0527299	-0.0476494	-0.166088	-0.269934	-1.46341	-1.20016	-0.781003	-1.19567	-0.742374	-1.57075	-0.66905	-1.25144	-1.54258	-1.15106	18	21	13	39	9	81
Beelone belone	-0.808984	-0.135095	-0.0454882	-0.0453827	-0.151316	-0.255159	-1.3343	-1.12925	-0.760765	-1.18022	-0.765403	-1.63461	-0.706826	-1.29309	-1.55367	-1.15282	16	21	13	38	10	80
Beelone belone	-0.821892	-0.149528	-0.0544828	-0.0500398	-0.167713	-0.27323	-1.34586	-1.19575	-0.776151	-1.22572	-0.750765	-1.63946	-0.674392	-1.25002	-1.72436	-1.20718	18	21	13	39	9	81
Beelone belone	-0.850658	-0.142702	-0.0452763	-0.0479788	-0.156671	-0.260118	-1.34585	-1.12097	-0.757663	-1.22934	-0.734873	-1.60457	-0.699557	-1.29898	-1.51433	-1.07483	16	21	13	38	10	80
Belone svetovidovi	-0.852806	-0.144967	-0.0475929	-0.0530399	-0.158887	-0.251605	-1.41529	-1.18354	-0.794821	-1.1777	-0.739768	-1.58646	-0.713442	-1.34327	-1.55796	-1.19408	19	23	13	39	11	70
Belone svetovidovi	-0.818758	-0.153062	-0.045231	-0.0502068	-0.165622	-0.261863	-1.40009	-1.16504	-0.785993	-1.16481	-0.697692	-1.70545	-0.678949	-1.30377	-1.54168	-1.2	17	23	13	40	13	71
Belone svetovidovi	-0.829244	-0.147585	-0.0560283	-0.0636842	-0.162191	-0.246423	-1.46587	-1.19535	-0.805779	-1.16297	-0.772994	-1.52874	-0.74664	-1.42986	-1.5239	-1.25424	18	22	13	40	12	72
Belone svetovidovi	-0.845808	-0.147963	-0.0545633	-0.055948	-0.157577	-0.250765	-1.47822	-1.1466	-0.790375	-1.17337	-0.765453	-1.60732	-0.724978	-1.33661	-1.41239	-1.20334	19	22	12	41	12	74
Belone svetovidovi	-0.87447	-0.154131	-0.0515279	-0.0504443	-0.159539	-0.255355	-1.48087	-1.14433	-0.8002	-1.16528	-0.726109	-1.69015	-0.691417	-1.21053	-1.41198	-1.15904	19	23	13	44	14	75
Belone svetovidovi	-0.833872	-0.137512	-0.0497901	-0.0543371	-0.1583	-0.259085	-1.44382	-1.17219	-0.799682	-1.12508	-0.781714	-1.54337	-0.717697	-1.18131	-1.50362	-1.35376	19	20	13	42	12	85
Belone svetovidovi	-0.808336	-0.139654	-0.0480566	-0.0530623	-0.15541	-0.236868	-1.45284	-1.16386	-0.788169	-1.14598	-0.766607	-1.47641	-0.719977	-1.33537	-1.47693	-1.32518	18	22	13	43	15	80
Belone svetovidovi	-0.913882	-0.147544	-0.0566185	-0.0526013	-0.152074	-0.238038	-1.54229	-1.21718	-0.80617	-1.23244	-0.776632	-1.59006	-0.729987	-1.23654	-1.49436	-1.12498	17	23	13	43	14	74
Belone svetovidovi	-0.975979	-0.146211	-0.0498653	-0.0505768	-0.154376	-0.257979	-1.46942	-1.16559	-0.832618	-1.17604	-0.746589	-1.62565	-0.718797	-1.22064	-1.46248	-1.12208	19	23	13	40	13	82
Belone svetovidovi	-0.81979	-0.13572	-0.052071	-0.0604108	-0.143395	-0.260886	-1.38466	-1.21487	-0.80449	-1.13111	-0.808298	-1.58931	-0.80519	-1.22384	-1.70312	-1.18108	18	22	13	45	11	80
Belone svetovidovi	-0.870044	-0.150277	-0.0659927	-0.066042	-0.159671	-0.262047	-1.64532	-1.22718	-0.849467	-1.13387	-0.817245	-1.51355	-0.76547	-1.29049	-1.43606	-1.09831	17	23	13	39	12	84
Belone svetovidovi	-0.9089	-0.151967	-0.0538839	-0.0534581	-0.161087	-0.24764	-1.47481	-1.25782	-0.815768	-1.22321	-0.742514	-1.58541	-0.707973	-1.28894	-1.66114	-1.17582	17	22	13	40	15	74
Belone svetovidovi	-0.793135	-0.151831	-0.0585423	-0.0693986	-0.160843	-0.260869	-1.44573	-1.14399	-0.751895	-1.16287	-0.769207	-1.64458	-0.781465	-1.31138	-1.43912	-1.2722	17	21	12	39	18	75
Belone svetovidovi	-0.820832	-0.136192	-0.0466517	-0.052099	-0.154368	-0.234063	-1.3639	-1.10569	-0.748768	-1.14145	-0.76414	-1.5224	-0.727551	-1.34793	-1.45315	-1.31212	19	22	12	40	16	85
Belone svetovidovi	-0.831112	-0.140669	-0.0538346	-0.0582427	-0.158715	-0.266599	-1.50834	-1.22274	-0.78565	-1.18321	-0.79092	-1.58003	-0.738773	-1.26372	-1.53946	-1.23146	19	22	12	40	17	82
Belone svetovidovi	-0.825282	-0.14056	-0.0493236	-0.0541889	-0.158937	-0.240652	-1.43659	-1.17204	-0.75506	-1.19794	-0.76492	-1.52309	-0.718726	-1.31856	-1.51036	-1.23696	17	23	13	41	16	80
Belone svetovidovi	-0.791951	-0.152609	-0.0537543	-0.0520814	-0.156859	-0.26607	-1.39683	-1.08429	-0.751604	-1.19424	-0.741384	-1.55052	-0.713747	-1.19424	-1.37167	-1.13398	19	22	12	44	14	75
Belone svetovidovi	-0.810855	-0.141661	-0.0536319	-0.0537162	-0.157643	-0.258836	-1.30503	-1.11922	-0.742855	-1.23529	-0.785527	-1.63204	-0.71793	-1.25549	-1.57691	-1.32502	16	22	13	40	14	74
Belone svetovidovi	-0.836834	-0.141938	-0.0525387	-0.0523671	-0.15435	-0.242877	-1.43423	-1.13788	-0.783668	-1.18622	-0.780719	-1.59251	-0.722454	-1.31041	-1.44323	-1.30253	19	23	12	39	11	75
Belone svetovidovi	-0.80632	-0.151178	-0.0518618	-0.0615371	-0.163701	-0.25454	-1.48303	-1.15802	-0.770583	-1.15928	-0.740867	-1.55128	-0.724824	-1.29174	-1.43632	-1.19611	19	20	13	41	15	85
Belone svetovidovi	-0.83082	-0.138049	-0.0453942	-0.0469566	-0.152169	-0.234999	-1.49887	-1.22781	-0.796796	-1.1762	-0.75416	-1.58028	-0.712891	-1.32215	-1.56002	-1.19658	16	22	13	42	13	80
Belone svetovidovi	-0.74431	-0.148002	-0.0510867	-0.0482833	-0.155023	-0.241016	-1.31896	-1.06726	-0.738678	-1.1364	-0.750016	-1.49281	-0.685907	-1.29607	-1.42326	-1.22357	20	23	13	43	12	74
Belone svetovidovi	-0.809484	-0.13838	-0.0564024	-0.0481398	-0.144111	-0.242101	-1.39026	-1.131	-0.772438	-1.18519	-0.820687	-1.52186	-0.728258	-1.46291	-1.4782	-1.22785	17	23	13	43	14	71
Belone svetovidovi	-0.853121	-0.138844	-0.0495323	-0.0495392	-0.138386	-0.24095	-1.3626	-1.14905	-0.750405	-1.17521	-0.76956	-1.62643	-0.774133	-1.30311	-1.55966	-1.19477	16	23	13	40	17	72
Belone svetovidovi	-0.829541	-0.146572	-0.047876	-0.0573309	-0.162454	-0.269519	-1.37606	-1.14293	-0.757049	-1.17052	-0.729322	-1.51092	-0.721943	-1.30091	-1.52448	-1.19573	16	22	13	45	15	74
Belone svetovidovi	-0.800987	-0.143626	-0.054286	-0.0539827	-0.15604	-0.257154	-1.37649	-1.14386	-0.768003	-1.17229	-0.783158	-1.64449	-0.722051	-1.26209	-1.52555	-1.24102	16	23	13	44	14	75
Belone svetovidovi	-0.886834	-0.141616	-0.0469918	-0.0617113	-0.16158	-0.254678	-1.56934	-1.23275	-0.788545	-1.1987	-0.744577	-1.53274	-0.746134	-1.28383	-1.49659	-1.18582	18	23	13	43	18	85
Belone svetovidovi	-0.801646	-0.144769	-0.0535905	-0.0629271	-0.15648	-0.253259	-1.45293	-1.18096	-0.753975	-1.20665	-0.767888	-1.58288	-0.770752	-1.35038	-1.51315	-1.17453	16	23	13	42	12	80
Belone svetovidovi	-0.809197	-0.139921	-0.0508039	-0.0502959	-0.163327	-0.254043	-1.444	-1.16763	-0.800944	-1.17041	-0.766946	-1.66846	-0.688729	-1.34978	-1.49322	-1.20018	19	22	12	40	11	74
Belone svetovidovi	-0.821006	-0.143998	-0.0475982	-0.0552666	-0.160841	-0.253772	-1.42658	-1.17669	-0.768009	-1.1374	-0.738317	-1.65294	-0.717288	-1.3743	-1.5357	-1.21506	19	23	13	46	12	85
Belone svetovidovi	-0.819028	-0.136662	-0.0397371	-0.0590254	-0.15356	-0.274686	-1.41609	-1.13911	-0.778603	-1.16021	-0.731703	-1.46992	-0.76054	-1.24148	-1.46335	-1.29767	17	22	13	39	13	80
Belone svetovidovi	-0.819011	-0.142892	-0.0499001	-0.0596849	-0.161044	-0.268855	-1.44148	-1.14943	-0.80624	-1.16212	-0.762648	-1.66575	-0.726586	-1.27828	-1.45823	-1.14466	19	23	13	40	14	76
Belone svetovidovi	-0.760053	-0.140127	-0.042127	-0.0515361	-0.153473	-0.237143	-1.36746	-1.12008	-0.776331	-1.15272	-0.734409	-1.61265	-0.719088	-1.35224	-1.48197	-1.17372	17	23	13	39	15	77
Belone svetovidovi	-0.864462	-0.141078	-0.0462927	-0.0520427	-0.150211	-0.252329	-1.48841	-1.21535	-0.824777	-1.15024	-0.750073	-1.79052	-0.735215	-1.34409	-1.54434	-1.1626	17	21	12	40	15	78
Belone svetovidovi	-0.808054	-0.141543	-0.0474591	-0.0530908	-0.153268	-0.246941	-1.40153	-1.12051	-0.81503	-1.20732	-0.746968	-1.65345	-0.733649	-1.29021	-1.44178	-1.07823	15	23	13	39	15	78
Belone svetovidovi	-0.789987	-0.139407	-0.0463689	-0.0505596	-0.147825	-0.244946	-1.38187	-1.11022	-0.772849	-1.18029	-0.756321	-1.67663	-0.739182	-1.39191	-1.43958	-1.23213	16	21	13	40	14	75
Belone svetovidovi	-0.792457	-0.137386	-0.0516243	-0.0538442	-0.159213	-0.242248	-1.34942	-1.11865	-0.768123	-1.13314	-0.795668	-1.59772	-0.712748	-1.31051	-1.50127	-1.2098	16	23	13	40	17	74
Belone svetovidovi	-0.848968	-0.149365	-0.0442337	-0.0530408	-0.165853	-0.289074	-1.43459	-1.19722	-0.810642	-1.15862	-0.702363	-1.61025	-0.691715	-1.24179	-1.57111	-1.14354	16	23	13	41	16	75
Belone svetovidovi	-0.767126	-0.155751	-0.0543151	-0.0580366	-0.159121	-0.271054	-1.38554	-1.12156	-0.767918	-1.13117	-0.733505	-1.64444	-0.734043	-1.31419	-1.45962	-1.12544	16	23	13	44	13	85
Belone svetovidovi	-0.842104	-0.140484	-0.0528368	-0.054385	-0.163509	-0.281388	-1.43816	-1.17314	-0.773914	-1.17314	-0.778942	-1.66689	-0.703848	-1.24448	-1.49932	-1.16526	19	22	12	43	11	80
Belone svetovidovi	-0.873485	-0.14261	-0.0516513	-0.0593335	-0.164124	-0.264363	-1.38519	-1.17106	-0.807166	-1.17031	-0.772286	-1.59845	-0.721349	-1.40181	-1.58058	-1.22515	19	20	13	45	12	74
Belone svetovidovi	-0.828574	-0.134919	-0.0449425	-0.0558861	-0.153592	-0.24417	-1.39188	-1.15458	-0.820592	-1.207	-0.768315	-1.60084	-0.742038	-1.32796	-1.53026	-1.25006	16	22	13	39	14	82
Belone svetovidovi	-0.831391	-0.147636	-0.0589184	-0.0611424	-0.156107	-0.242215	-1.40139	-1.15152	-0.794525	-1.1467	-0.785175	-1.60498	-0.764957	-1.36296	-1.51055	-1.20216	18	22	13	40	14	84
Belone svetovidovi	-0.819123	-0.147526	-0.0485468	-0.0559118	-0.155701	-0.2468	-1.3725	-1.1251	-0.780753	-1.1251	-0.738666	-1.59319	-0.730427	-1.31307	-1.48513	-1.0845	19	23	13	41	15	83
Belone svetovidovi	-0.822037	-0.140167	-0.0552007	-0.0603062	-0.156098	-0.250709	-1.36366	-1.15797	-0.779885	-1.19513	-0.805418	-1.58605	-0.750659	-1.28845	-1.56965	-1.3325	19	23	13	41	16	84
Belone svetovidovi	-0.792024	-0.142379	-0.0539261	-0.0610056	-0.151304	-0.242102	-1.37561	-1.18697	-0.758204	-1.1488	-0.781003	-1.64031	-0.784957	-1.28051	-1.6385	-1.30884	16	21	13	42	17	86
Belone svetovidovi	-0.828523	-0.135945	-0.0573048	-0.0577153	-0.157461	-0.259367	-1.46532	-1.20696	-0.816642	-1.1666	-0.829095	-1.67148	-0.737878	-1.2845	-1.55429	-1.12815	18	22	13	40	18	69
Belone svetovidovi	-0.801988	-0.135691	-0.0526187	-0.0607259	-0.150115	-0.248534	-1.43913	-1.15573	-0.781593	-1.14078	-0.801157	-1.62535	-0.783125	-1.26792	-1.47243	-1.26116	19	23	13	41	17	69
Belone svetovidovi	-0.783724	-0.150081	-0.0510776	-0.0563068	-0.156821	-0.255037	-1.38504	-1.1394	-0.760208	-1.17225	-0.737544	-1.51748	-0.733356	-1.29223	-1.49974	-1.20531	19	23	13	44	14	70
Belone svetovidovi	-0.82254	-0.132931	-0.0564239	-0.0616526	-0.144168	-0.24744	-1.32111	-1.1139	-0.75966	-1.20822	-0.845123	-1.61543	-0.819317	-1.2851	-1.53328	-1.22437	18	22	13	40	13	71
Belone svetovidovi	-0.869137	-0.142111	-0.0551941	-0.0601856	-0.160569	-0.258806	-1.44934	-1.23223	-0.843315	-1.23245	-0.789395	-1.65131	-0.73825	-1.25338	-1.63671	-1.38272	19	23	13	40	14	72
Belone svetovidovi	-0.852806	-0.144967	-0.0475929	-0.0530399	-0.158887	-0.251605	-1.41529	-1.18354	-0.794821	-1.1777	-0.739768	-1.58646	-0.713442	-1.34327	-1.55796	-1.19408	19	23	13	39	11	70
Belone svetovidovi	-0.818758	-0.153062	-0.045231	-0.0502068	-0.165622	-0.261863	-1.40009	-1.16504	-0.785993	-1.16481	-0.697692	-1.70545	-0.678949	-1.30377	-1.54168	-1.2	17	23	13	40	13	71
Belone svetovidovi	-0.829244	-0.147585	-0.0560283	-0.0636842	-0.162191	-0.246423	-1.46587	-1.19535	-0.805779	-1.16297	-0.772994	-1.52874	-0.74664	-1.42986	-1.5239	-1.25424	18	22	13	40	12	72
Belone svetovidovi	-0.845808	-0.147963	-0.0545633	-0.055948	-0.157577	-0.250765	-1.47822	-1.1466	-0.790375	-1.17337	-0.765453	-1.60732	-0.724978	-1.33661	-1.41239	-1.20334	19	22	12	41	12	74
Belone svetovidovi	-0.87447	-0.154131	-0.0515279	-0.0504443	-0.159539	-0.255355	-1.48087	-1.14433	-0.8002	-1.16528	-0.726109	-1.69015	-0.691417	-1.21053	-1.41198	-1.15904	19	23	13	44	14	75
Belone svetovidovi	-0.833872	-0.137512	-0.0497901	-0.0543371	-0.1583	-0.259085	-1.44382	-1.17219	-0.799682	-1.12508	-0.781714	-1.54337	-0.717697	-1.18131	-1.50362	-1.35376	19	20	13	42	12	85
Belone svetovidovi	-0.808336	-0.139654	-0.0480566	-0.0530623	-0.15541	-0.236868	-1.45284	-1.16386	-0.788169	-1.14598	-0.766607	-1.47641	-0.719977	-1.33537	-1.47693	-1.32518	18	22	13	43	15	80
Belone svetovidovi	-0.913882	-0.147544	-0.0566185	-0.0526013	-0.152074	-0.238038	-1.54229	-1.21718	-0.80617	-1.23244	-0.776632	-1.59006	-0.729987	-1.23654	-1.49436	-1.12498	17	23	13	43	14	74
Belone svetovidovi	-0.975979	-0.146211	-0.0498653	-0.0505768	-0.154376	-0.257979	-1.46942	-1.16559	-0.832618	-1.17604	-0.746589	-1.62565	-0.718797	-1.22064	-1.46248	-1.12208	19	23	13	40	13	82
Belone svetovidovi	-0.81979	-0.13572	-0.052071	-0.0604108	-0.143395	-0.260886	-1.38466	-1.21487	-0.80449	-1.13111	-0.808298	-1.58931	-0.80519	-1.22384	-1.70312	-1.18108	18	22	13	45	11	80
Belone svetovidovi	-0.870044	-0.150277	-0.0659927	-0.066042	-0.159671	-0.262047	-1.64532	-1.22718	-0.849467	-1.13387	-0.817245	-1.51355	-0.76547	-1.29049	-1.43606	-1.09831	17	23	13	39	12	84
Belone svetovidovi	-0.9089	-0.151967	-0.0538839	-0.0534581	-0.161087	-0.24764	-1.47481	-1.25782	-0.815768	-1.22321	-0.742514	-1.58541	-0.707973	-1.28894	-1.66114	-1.17582	17	22	13	40	15	74
Belone svetovidovi	-0.793135	-0.151831	-0.0585423	-0.0693986	-0.160843	-0.260869	-1.44573	-1.14399	-0.751895	-1.16287	-0.769207	-1.64458	-0.781465	-1.31138	-1.43912	-1.2722	17	21	12	39	18	75
Belone svetovidovi	-0.820832	-0.136192	-0.0466517	-0.052099	-0.154368	-0.234063	-1.3639	-1.10569	-0.748768	-1.14145	-0.76414	-1.5224	-0.727551	-1.34793	-1.45315	-1.31212	19	22	12	40	16	85
Belone svetovidovi	-0.831112	-0.140669	-0.0538346	-0.0582427	-0.158715	-0.266599	-1.50834	-1.22274	-0.78565	-1.18321	-0.79092	-1.58003	-0.738773	-1.26372	-1.53946	-1.23146	19	22	12	40	17	82
Belone svetovidovi	-0.825282	-0.14056	-0.0493236	-0.0541889	-0.158937	-0.240652	-1.43659	-1.17204	-0.75506	-1.19794	-0.76492	-1.52309	-0.718726	-1.31856	-1.51036	-1.23696	17	23	13	41	16	80
Belone svetovidovi	-0.791951	-0.152609	-0.0537543	-0.0520814	-0.156859	-0.26607	-1.39683	-1.08429	-0.751604	-1.19424	-0.741384	-1.55052	-0.713747	-1.19424	-1.37167	-1.13398	19	22	12	44	14	75
Belone svetovidovi	-0.810855	-0.141661	-0.0536319	-0.0537162	-0.157643	-0.258836	-1.30503	-1.11922	-0.742855	-1.23529	-0.785527	-1.63204	-0.71793	-1.25549	-1.57691	-1.32502	16	22	13	40	14	74
Belone svetovidovi	-0.836834	-0.141938	-0.0525387	-0.0523671	-0.15435	-0.242877	-1.43423	-1.13788	-0.783668	-1.18622	-0.780719	-1.59251	-0.722454	-1.31041	-1.44323	-1.30253	19	23	12	39	11	75
Belone svetovidovi	-0.80632	-0.151178	-0.0518618	-0.0615371	-0.163701	-0.25454	-1.48303	-1.15802	-0.770583	-1.15928	-0.740867	-1.55128	-0.724824	-1.29174	-1.43632	-1.19611	19	20	13	41	15	85
Belone svetovidovi	-0.83082	-0.138049	-0.0453942	-0.0469566	-0.152169	-0.234999	-1.49887	-1.22781	-0.796796	-1.1762	-0.75416	-1.58028	-0.712891	-1.32215	-1.56002	-1.19658	16	22	13	42	13	80
Belone svetovidovi	-0.74431	-0.148002	-0.0510867	-0.0482833	-0.155023	-0.241016	-1.31896	-1.06726	-0.738678	-1.1364	-0.750016	-1.49281	-0.685907	-1.29607	-1.42326	-1.22357	20	23	13	43	12	74
Belone svetovidovi	-0.809484	-0.13838	-0.0564024	-0.0481398	-0.144111	-0.242101	-1.39026	-1.131	-0.772438	-1.18519	-0.820687	-1.52186	-0.728258	-1.46291	-1.4782	-1.22785	17	23	13	43	14	71
Belone svetovidovi	-0.853121	-0.138844	-0.0495323	-0.0495392	-0.138386	-0.24095	-1.3626	-1.14905	-0.750405	-1.17521	-0.76956	-1.62643	-0.774133	-1.30311	-1.55966	-1.19477	16	23	13	40	17	72
Belone svetovidovi	-0.829541	-0.146572	-0.047876	-0.0573309	-0.162454	-0.269519	-1.37606	-1.14293	-0.757049	-1.17052	-0.729322	-1.51092	-0.721943	-1.30091	-1.52448	-1.19573	16	22	13	45	15	74
Belone svetovidovi	-0.800987	-0.143626	-0.054286	-0.0539827	-0.15604	-0.257154	-1.37649	-1.14386	-0.768003	-1.17229	-0.783158	-1.64449	-0.722051	-1.26209	-1.52555	-1.24102	16	23	13	44	14	75
Belone svetovidovi	-0.886834	-0.141616	-0.0469918	-0.0617113	-0.16158	-0.254678	-1.56934	-1.23275	-0.788545	-1.1987	-0.744577	-1.53274	-0.746134	-1.28383	-1.49659	-1.18582	18	23	13	43	18	85
Belone svetovidovi	-0.801646	-0.144769	-0.0535905	-0.0629271	-0.15648	-0.253259	-1.45293	-1.18096	-0.753975	-1.20665	-0.767888	-1.58288	-0.770752	-1.35038	-1.51315	-1.17453	16	23	13	42	12	80
Belone svetovidovi	-0.809197	-0.139921	-0.0508039	-0.0502959	-0.163327	-0.254043	-1.444	-1.16763	-0.800944	-1.17041	-0.766946	-1.66846	-0.688729	-1.34978	-1.49322	-1.20018	19	22	12	40	11	74
Belone svetovidovi	-0.821006	-0.143998	-0.0475982	-0.0552666	-0.160841	-0.253772	-1.42658	-1.17669	-0.768009	-1.1374	-0.738317	-1.65294	-0.717288	-1.3743	-1.5357	-1.21506	19	23	13	46	12	85
Belone svetovidovi	-0.819028	-0.136662	-0.0397371	-0.0590254	-0.15356	-0.274686	-1.41609	-1.13911	-0.778603	-1.16021	-0.731703	-1.46992	-0.76054	-1.24148	-1.46335	-1.29767	17	22	13	39	13	80
Belone svetovidovi	-0.819011	-0.142892	-0.0499001	-0.0596849	-0.161044	-0.268855	-1.44148	-1.14943	-0.80624	-1.16212	-0.762648	-1.66575	-0.726586	-1.27828	-1.45823	-1.14466	19	23	13	40	14	76
Belone svetovidovi	-0.760053	-0.140127	-0.042127	-0.0515361	-0.153473	-0.237143	-1.36746	-1.12008	-0.776331	-1.15272	-0.734409	-1.61265	-0.719088	-1.35224	-1.48197	-1.17372	17	23	13	39	15	77
Belone svetovidovi	-0.864462	-0.141078	-0.0462927	-0.0520427	-0.150211	-0.252329	-1.48841	-1.21535	-0.824777	-1.15024	-0.750073	-1.79052	-0.735215	-1.34409	-1.54434	-1.1626	17	21	12	40	15	78
Belone svetovidovi	-0.808054	-0.141543	-0.0474591	-0.0530908	-0.153268	-0.246941	-1.40153	-1.12051	-0.81503	-1.20732	-0.746968	-1.65345	-0.733649	-1.29021	-1.44178	-1.07823	15	23	13	39	15	78
Belone svetovidovi	-0.789987	-0.139407	-0.0463689	-0.0505596	-0.147825	-0.244946	-1.38187	-1.11022	-0.772849	-1.18029	-0.756321	-1.67663	-0.739182	-1.39191	-1.43958	-1.23213	16	21	13	40	14	75
Belone svetovidovi	-0.792457	-0.137386	-0.0516243	-0.0538442	-0.159213	-0.242248	-1.34942	-1.11865	-0.768123	-1.13314	-0.795668	-1.59772	-0.712748	-1.31051	-1.50127	-1.2098	16	23	13	40	17	74
Belone svetovidovi	-0.848968	-0.149365	-0.0442337	-0.0530408	-0.165853	-0.289074	-1.43459	-1.19722	-0.810642	-1.15862	-0.702363	-1.61025	-0.691715	-1.24179	-1.57111	-1.14354	16	23	13	41	16	75
Belone svetovidovi	-0.767126	-0.155751	-0.0543151	-0.0580366	-0.159121	-0.271054	-1.38554	-1.12156	-0.767918	-1.13117	-0.733505	-1.64444	-0.734043	-1.31419	-1.45962	-1.12544	16	23	13	44	13	85
Belone svetovidovi	-0.842104	-0.140484	-0.0528368	-0.054385	-0.163509	-0.281388	-1.43816	-1.17314	-0.773914	-1.17314	-0.778942	-1.66689	-0.703848	-1.24448	-1.49932	-1.16526	19	22	12	43	11	80
Belone svetovidovi	-0.873485	-0.14261	-0.0516513	-0.0593335	-0.164124	-0.264363	-1.38519	-1.17106	-0.807166	-1.17031	-0.772286	-1.59845	-0.721349	-1.40181	-1.58058	-1.22515	19	20	13	45	12	74
Belone svetovidovi	-0.828574	-0.134919	-0.0449425	-0.0558861	-0.153592	-0.24417	-1.39188	-1.15458	-0.820592	-1.207	-0.768315	-1.60084	-0.742038	-1.32796	-1.53026	-1.25006	16	22	13	39	14	82
Belone svetovidovi	-0.831391	-0.147636	-0.0589184	-0.0611424	-0.156107	-0.242215	-1.40139	-1.15152	-0.794525	-1.1467	-0.785175	-1.60498	-0.764957	-1.36296	-1.51055	-1.20216	18	22	13	40	14	84
Belone svetovidovi	-0.819123	-0.147526	-0.0485468	-0.0559118	-0.155701	-0.2468	-1.3725	-1.1251	-0.780753	-1.1251	-0.738666	-1.59319	-0.730427	-1.31307	-1.48513	-1.0845	19	23	13	41	15	83
Belone svetovidovi	-0.822037	-0.140167	-0.0552007	-0.0603062	-0.156098	-0.250709	-1.36366	-1.15797	-0.779885	-1.19513	-0.805418	-1.58605	-0.750659	-1.28845	-1.56965	-1.3325	19	23	13	41	16	84
Belone svetovidovi	-0.792024	-0.142379	-0.0539261	-0.0610056	-0.151304	-0.242102	-1.37561	-1.18697	-0.758204	-1.1488	-0.781003	-1.64031	-0.784957	-1.28051	-1.6385	-1.30884	16	21	13	42	17	86
Belone svetovidovi	-0.828523	-0.135945	-0.0573048	-0.0577153	-0.157461	-0.259367	-1.46532	-1.20696	-0.816642	-1.1666	-0.829095	-1.67148	-0.737878	-1.2845	-1.55429	-1.12815	18	22	13	40	18	69
Belone svetovidovi	-0.801988	-0.135691	-0.0526187	-0.0607259	-0.150115	-0.248534	-1.43913	-1.15573	-0.781593	-1.14078	-0.801157	-1.62535	-0.783125	-1.26792	-1.47243	-1.26116	19	23	13	41	17	69
Belone svetovidovi	-0.783724	-0.150081	-0.0510776	-0.0563068	-0.156821	-0.255037	-1.38504	-1.1394	-0.760208	-1.17225	-0.737544	-1.51748	-0.733356	-1.29223	-1.49974	-1.20531	19	23	13	44	14	70
Belone svetovidovi	-0.82254	-0.132931	-0.0564239	-0.0616526	-0.144168	-0.24744	-1.32111	-1.1139	-0.75966	-1.20822	-0.845123	-1.61543	-0.819317	-1.2851	-1.53328	-1.22437	18	22	13	40	13	71
Belone svetovidovi	-0.869137	-0.142111	-0.0551941	-0.0601856	-0.160569	-0.258806	-1.44934	-1.23223	-0.843315	-1.23245	-0.789395	-1.65131	-0.73825	-1.25338	-1.63671	-1.38272	19	23	13	40	14	72
Belone svetovidovi	-0.852806	-0.144967	-0.0475929	-0.0530399	-0.158887	-0.251605	-1.41529	-1.18354	-0.794821	-1.1777	-0.739768	-1.58646	-0.713442	-1.34327	-1.55796	-1.19408	19	23	13	39	11	70
Belone svetovidovi	-0.818758	-0.153062	-0.045231	-0.0502068	-0.165622	-0.261863	-1.40009	-1.16504	-0.785993	-1.16481	-0.697692	-1.70545	-0.678949	-1.30377	-1.54168	-1.2	17	23	13	40	13	71
Belone svetovidovi	-0.829244	-0.147585	-0.0560283	-0.0636842	-0.162191	-0.246423	-1.46587	-1.19535	-0.805779	-1.16297	-0.772994	-1.52874	-0.74664	-1.42986	-1.5239	-1.25424	18	22	13	40	12	72
Belone svetovidovi	-0.845808	-0.147963	-0.0545633	-0.055948	-0.157577	-0.250765	-1.47822	-1.1466	-0.790375	-1.17337	-0.765453	-1.60732	-0.724978	-1.33661	-1.41239	-1.20334	19	22	12	41	12	74
Belone svetovidovi	-0.87447	-0.154131	-0.0515279	-0.0504443	-0.159539	-0.255355	-1.48087	-1.14433	-0.8002	-1.16528	-0.726109	-1.69015	-0.691417	-1.21053	-1.41198	-1.15904	19	23	13	44	14	75
Belone svetovidovi	-0.833872	-0.137512	-0.0497901	-0.0543371	-0.1583	-0.259085	-1.44382	-1.17219	-0.799682	-1.12508	-0.781714	-1.54337	-0.717697	-1.18131	-1.50362	-1.35376	19	20	13	42	12	85
Belone svetovidovi	-0.808336	-0.139654	-0.0480566	-0.0530623	-0.15541	-0.236868	-1.45284	-1.16386	-0.788169	-1.14598	-0.766607	-1.47641	-0.719977	-1.33537	-1.47693	-1.32518	18	22	13	43	15	80
Belone svetovidovi	-0.913882	-0.147544	-0.0566185	-0.0526013	-0.152074	-0.238038	-1.54229	-1.21718	-0.80617	-1.23244	-0.776632	-1.59006	-0.729987	-1.23654	-1.49436	-1.12498	17	23	13	43	14	74
Belone svetovidovi	-0.975979	-0.146211	-0.0498653	-0.0505768	-0.154376	-0.257979	-1.46942	-1.16559	-0.832618	-1.17604	-0.746589	-1.62565	-0.718797	-1.22064	-1.46248	-1.12208	19	23	13	40	13	82
Belone svetovidovi	-0.81979	-0.13572	-0.052071	-0.0604108	-0.143395	-0.260886	-1.38466	-1.21487	-0.80449	-1.13111	-0.808298	-1.58931	-0.80519	-1.22384	-1.70312	-1.18108	18	22	13	45	11	80
Belone svetovidovi	-0.870044	-0.150277	-0.0659927	-0.066042	-0.159671	-0.262047	-1.64532	-1.22718	-0.849467	-1.13387	-0.817245	-1.51355	-0.76547	-1.29049	-1.43606	-1.09831	17	23	13	39	12	84
Belone svetovidovi	-0.9089	-0.151967	-0.0538839	-0.0534581	-0.161087	-0.24764	-1.47481	-1.25782	-0.815768	-1.22321	-0.742514	-1.58541	-0.707973	-1.28894	-1.66114	-1.17582	17	22	13	40	15	74
Belone svetovidovi	-0.793135	-0.151831	-0.0585423	-0.0693986	-0.160843	-0.260869	-1.44573	-1.14399	-0.751895	-1.16287	-0.769207	-1.64458	-0.781465	-1.31138	-1.43912	-1.2722	17	21	12	39	18	75
Belone svetovidovi	-0.820832	-0.136192	-0.0466517	-0.052099	-0.154368	-0.234063	-1.3639	-1.10569	-0.748768	-1.14145	-0.76414	-1.5224	-0.727551	-1.34793	-1.45315	-1.31212	19	22	12	40	16	85
Belone svetovidovi	-0.831112	-0.140669	-0.0538346	-0.0582427	-0.158715	-0.266599	-1.50834	-1.22274	-0.78565	-1.18321	-0.79092	-1.58003	-0.738773	-1.26372	-1.53946	-1.23146	19	22	12	40	17	82
Belone svetovidovi	-0.825282	-0.14056	-0.0493236	-0.0541889	-0.158937	-0.240652	-1.43659	-1.17204	-0.75506	-1.19794	-0.76492	-1.52309	-0.718726	-1.31856	-1.51036	-1.23696	17	23	13	41	16	80
Belone svetovidovi	-0.791951	-0.152609	-0.0537543	-0.0520814	-0.156859	-0.26607	-1.39683	-1.08429	-0.751604	-1.19424	-0.741384	-1.55052	-0.713747	-1.19424	-1.37167	-1.13398	19	22	12	44	14	75
Belone svetovidovi	-0.810855	-0.141661	-0.0536319	-0.0537162	-0.157643	-0.258836	-1.30503	-1.11922	-0.742855	-1.23529	-0.785527	-1.63204	-0.71793	-1.25549	-1.57691	-1.32502	16	22	13	40	14	74
Belone svetovidovi	-0.836834	-0.141938	-0.0525387	-0.0523671	-0.15435	-0.242877	-1.43423	-1.13788	-0.783668	-1.18622	-0.780719	-1.59251	-0.722454	-1.31041	-1.44323	-1.30253	19	23	12	39	11	75
Belone svetovidovi	-0.80632	-0.151178	-0.0518618	-0.0615371	-0.163701	-0.25454	-1.48303	-1.15802	-0.770583	-1.15928	-0.740867	-1.55128	-0.724824	-1.29174	-1.43632	-1.19611	19	20	13	41	15	85
Belone svetovidovi	-0.83082	-0.138049	-0.0453942	-0.0469566	-0.152169	-0.234999	-1.49887	-1.22781	-0.796796	-1.1762	-0.75416	-1.58028	-0.712891	-1.32215	-1.56002	-1.19658	16	22	13	42	13	80
Belone svetovidovi	-0.74431	-0.148002	-0.0510867	-0.0482833	-0.155023	-0.241016	-1.31896	-1.06726	-0.738678	-1.1364	-0.750016	-1.49281	-0.685907	-1.29607	-1.42326	-1.22357	20	23	13	43	12	74
Belone svetovidovi	-0.809484	-0.13838	-0.0564024	-0.0481398	-0.144111	-0.242101	-1.39026	-1.131	-0.772438	-1.18519	-0.820687	-1.52186	-0.728258	-1.46291	-1.4782	-1.22785	17	23	13	43	14	71
Belone svetovidovi	-0.853121	-0.138844	-0.0495323	-0.0495392	-0.138386	-0.24095	-1.3626	-1.14905	-0.750405	-1.17521	-0.76956	-1.62643	-0.774133	-1.30311	-1.55966	-1.19477	16	23	13	40	17	72
Belone svetovidovi	-0.829541	-0.146572	-0.047876	-0.0573309	-0.162454	-0.269519	-1.37606	-1.14293	-0.757049	-1.17052	-0.729322	-1.51092	-0.721943	-1.30091	-1.52448	-1.19573	16	22	13	45	15	74
Belone svetovidovi	-0.800987	-0.143626	-0.054286	-0.0539827	-0.15604	-0.257154	-1.37649	-1.14386	-0.768003	-1.17229	-0.783158	-1.64449	-0.722051	-1.26209	-1.52555	-1.24102	16	23	13	44	14	75
Belone svetovidovi	-0.886834	-0.141616	-0.0469918	-0.0617113	-0.16158	-0.254678	-1.56934	-1.23275	-0.788545	-1.1987	-0.744577	-1.53274	-0.746134	-1.28383	-1.49659	-1.18582	18	23	13	43	18	85
Belone svetovidovi	-0.801646	-0.144769	-0.0535905	-0.0629271	-0.15648	-0.253259	-1.45293	-1.18096	-0.753975	-1.20665	-0.767888	-1.58288	-0.770752	-1.35038	-1.51315	-1.17453	16	23	13	42	12	80
Belone svetovidovi	-0.809197	-0.139921	-0.0508039	-0.0502959	-0.163327	-0.254043	-1.444	-1.16763	-0.800944	-1.17041	-0.766946	-1.66846	-0.688729	-1.34978	-1.49322	-1.20018	19	22	12	40	11	74
Belone svetovidovi	-0.821006	-0.143998	-0.0475982	-0.0552666	-0.160841	-0.253772	-1.42658	-1.17669	-0.768009	-1.1374	-0.738317	-1.65294	-0.717288	-1.3743	-1.5357	-1.21506	19	23	13	46	12	85
Belone svetovidovi	-0.819028	-0.136662	-0.0397371	-0.0590254	-0.15356	-0.274686	-1.41609	-1.13911	-0.778603	-1.16021	-0.731703	-1.46992	-0.76054	-1.24148	-1.46335	-1.29767	17	22	13	39	13	80
Belone svetovidovi	-0.819011	-0.142892	-0.0499001	-0.0596849	-0.161044	-0.268855	-1.44148	-1.14943	-0.80624	-1.16212	-0.762648	-1.66575	-0.726586	-1.27828	-1.45823	-1.14466	19	23	13	40	14	76
Belone svetovidovi	-0.760053	-0.140127	-0.042127	-0.0515361	-0.153473	-0.237143	-1.36746	-1.12008	-0.776331	-1.15272	-0.734409	-1.61265	-0.719088	-1.35224	-1.48197	-1.17372	17	23	13	39	15	77
Belone svetovidovi	-0.864462	-0.141078	-0.0462927	-0.0520427	-0.150211	-0.252329	-1.48841	-1.21535	-0.824777	-1.15024	-0.750073	-1.79052	-0.735215	-1.34409	-1.54434	-1.1626	17	21	12	40	15	78
Belone svetovidovi	-0.808054	-0.141543	-0.0474591	-0.0530908	-0.153268	-0.246941	-1.40153	-1.12051	-0.81503	-1.20732	-0.746968	-1.65345	-0.733649	-1.29021	-1.44178	-1.07823	15	23	13	39	15	78
Belone svetovidovi	-0.789987	-0.139407	-0.0463689	-0.0505596	-0.147825	-0.244946	-1.38187	-1.11022	-0.772849	-1.18029	-0.756321	-1.67663	-0.739182	-1.39191	-1.43958	-1.23213	16	21	13	40	14	75
Belone svetovidovi	-0.792457	-0.137386	-0.0516243	-0.0538442	-0.159213	-0.242248	-1.34942	-1.11865	-0.768123	-1.13314	-0.795668	-1.59772	-0.712748	-1.31051	-1.50127	-1.2098	16	23	13	40	17	74
Belone svetovidovi	-0.848968	-0.149365	-0.0442337	-0.0530408	-0.165853	-0.289074	-1.43459	-1.19722	-0.810642	-1.15862	-0.702363	-1.61025	-0.691715	-1.24179	-1.57111	-1.14354	16	23	13	41	16	75
Belone svetovidovi	-0.767126	-0.155751	-0.0543151	-0.0580366	-0.159121	-0.271054	-1.38554	-1.12156	-0.767918	-1.13117	-0.733505	-1.64444	-0.734043	-1.31419	-1.45962	-1.12544	16	23	13	44	13	85
Belone svetovidovi	-0.842104	-0.140484	-0.0528368	-0.054385	-0.163509	-0.281388	-1.43816	-1.17314	-0.773914	-1.17314	-0.778942	-1.66689	-0.703848	-1.24448	-1.49932	-1.16526	19	22	12	43	11	80
Belone svetovidovi	-0.873485	-0.14261	-0.0516513	-0.0593335	-0.164124	-0.264363	-1.38519	-1.17106	-0.807166	-1.17031	-0.772286	-1.59845	-0.721349	-1.40181	-1.58058	-1.22515	19	20	13	45	12	74
Belone svetovidovi	-0.828574	-0.134919	-0.0449425	-0.0558861	-0.153592	-0.24417	-1.39188	-1.15458	-0.820592	-1.207	-0.768315	-1.60084	-0.742038	-1.32796	-1.53026	-1.25006	16	22	13	39	14	82
Belone svetovidovi	-0.831391	-0.147636	-0.0589184	-0.0611424	-0.156107	-0.242215	-1.40139	-1.15152	-0.794525	-1.1467	-0.785175	-1.60498	-0.764957	-1.36296	-1.51055	-1.20216	18	22	13	40	14	84
Belone svetovidovi	-0.819123	-0.147526	-0.0485468	-0.0559118	-0.155701	-0.2468	-1.3725	-1.1251	-0.780753	-1.1251	-0.738666	-1.59319	-0.730427	-1.31307	-1.48513	-1.0845	19	23	13	41	15	83
Belone svetovidovi	-0.822037	-0.140167	-0.0552007	-0.0603062	-0.156098	-0.250709	-1.36366	-1.15797	-0.779885	-1.19513	-0.805418	-1.58605	-0.750659	-1.28845	-1.56965	-1.3325	19	23	13	41	16	84
Belone svetovidovi	-0.792024	-0.142379	-0.0539261	-0.0610056	-0.151304	-0.242102	-1.37561	-1.18697	-0.758204	-1.1488	-0.781003	-1.64031	-0.784957	-1.28051	-1.6385	-1.30884	16	21	13	42	17	86
Belone svetovidovi	-0.828523	-0.135945	-0.0573048	-0.0577153	-0.157461	-0.259367	-1.46532	-1.20696	-0.816642	-1.1666	-0.829095	-1.67148	-0.737878	-1.2845	-1.55429	-1.12815	18	22	13	40	18	69
Belone svetovidovi	-0.801988	-0.135691	-0.0526187	-0.0607259	-0.150115	-0.248534	-1.43913	-1.15573	-0.781593	-1.14078	-0.801157	-1.62535	-0.783125	-1.26792	-1.47243	-1.26116	19	23	13	41	17	69
Belone svetovidovi	-0.783724	-0.150081	-0.0510776	-0.0563068	-0.156821	-0.255037	-1.38504	-1.1394	-0.760208	-1.17225	-0.737544	-1.51748	-0.733356	-1.29223	-1.49974	-1.20531	19	23	13	44	14	70
Belone svetovidovi	-0.82254	-0.132931	-0.0564239	-0.0616526	-0.144168	-0.24744	-1.32111	-1.1139	-0.75966	-1.20822	-0.845123	-1.61543	-0.819317	-1.2851	-1.53328	-1.22437	18	22	13	40	13	71
Belone svetovidovi	-0.869137	-0.142111	-0.0551941	-0.0601856	-0.160569	-0.258806	-1.44934	-1.23223	-0.843315	-1.23245	-0.789395	-1.65131	-0.73825	-1.25338	-1.63671	-1.38272	19	23	13	40	14	72
Belone svetovidovi	-0.864462	-0.141078	-0.0462927	-0.0520427	-0.150211	-0.252329	-1.48841	-1.21535	-0.824777	-1.15024	-0.750073	-1.79052	-0.735215	-1.34409	-1.54434	-1.1626	17	21	12	40	15	75
Belone svetovidovi	-0.808054	-0.141543	-0.0474591	-0.0530908	-0.153268	-0.246941	-1.40153	-1.12051	-0.81503	-1.20732	-0.746968	-1.65345	-0.733649	-1.29021	-1.44178	-1.07823	15	23	13	39	15	74
Belone svetovidovi	-0.789987	-0.139407	-0.0463689	-0.0505596	-0.147825	-0.244946	-1.38187	-1.11022	-0.772849	-1.18029	-0.756321	-1.67663	-0.739182	-1.39191	-1.43958	-1.23213	16	21	13	40	14	75
Belone svetovidovi	-0.792457	-0.137386	-0.0516243	-0.0538442	-0.159213	-0.242248	-1.34942	-1.11865	-0.768123	-1.13314	-0.795668	-1.59772	-0.712748	-1.31051	-1.50127	-1.2098	16	23	13	40	17	85
Belone svetovidovi	-0.848968	-0.149365	-0.0442337	-0.0530408	-0.165853	-0.289074	-1.43459	-1.19722	-0.810642	-1.15862	-0.702363	-1.61025	-0.691715	-1.24179	-1.57111	-1.14354	16	23	13	41	16	80
Belone svetovidovi	-0.767126	-0.155751	-0.0543151	-0.0580366	-0.159121	-0.271054	-1.38554	-1.12156	-0.767918	-1.13117	-0.733505	-1.64444	-0.734043	-1.31419	-1.45962	-1.12544	16	23	13	44	13	74
Belone svetovidovi	-0.842104	-0.140484	-0.0528368	-0.054385	-0.163509	-0.281388	-1.43816	-1.17314	-0.773914	-1.17314	-0.778942	-1.66689	-0.703848	-1.24448	-1.49932	-1.16526	19	22	12	43	11	71
Belone svetovidovi	-0.873485	-0.14261	-0.0516513	-0.0593335	-0.164124	-0.264363	-1.38519	-1.17106	-0.807166	-1.17031	-0.772286	-1.59845	-0.721349	-1.40181	-1.58058	-1.22515	19	20	13	45	12	72
Belone svetovidovi	-0.828574	-0.134919	-0.0449425	-0.0558861	-0.153592	-0.24417	-1.39188	-1.15458	-0.820592	-1.207	-0.768315	-1.60084	-0.742038	-1.32796	-1.53026	-1.25006	16	22	13	39	14	74
Belone svetovidovi	-0.831391	-0.147636	-0.0589184	-0.0611424	-0.156107	-0.242215	-1.40139	-1.15152	-0.794525	-1.1467	-0.785175	-1.60498	-0.764957	-1.36296	-1.51055	-1.20216	18	22	13	40	14	75
Belone svetovidovi	-0.819123	-0.147526	-0.0485468	-0.0559118	-0.155701	-0.2468	-1.3725	-1.1251	-0.780753	-1.1251	-0.738666	-1.59319	-0.730427	-1.31307	-1.48513	-1.0845	19	23	13	41	15	85
Belone svetovidovi	-0.822037	-0.140167	-0.0552007	-0.0603062	-0.156098	-0.250709	-1.36366	-1.15797	-0.779885	-1.19513	-0.805418	-1.58605	-0.750659	-1.28845	-1.56965	-1.3325	19	23	13	41	16	80
Belone svetovidovi	-0.792024	-0.142379	-0.0539261	-0.0610056	-0.151304	-0.242102	-1.37561	-1.18697	-0.758204	-1.1488	-0.781003	-1.64031	-0.784957	-1.28051	-1.6385	-1.30884	16	21	13	42	17	74
Belone svetovidovi	-0.828523	-0.135945	-0.0573048	-0.0577153	-0.157461	-0.259367	-1.46532	-1.20696	-0.816642	-1.1666	-0.829095	-1.67148	-0.737878	-1.2845	-1.55429	-1.12815	18	22	13	40	18	85
Belone svetovidovi	-0.801988	-0.135691	-0.0526187	-0.0607259	-0.150115	-0.248534	-1.43913	-1.15573	-0.781593	-1.14078	-0.801157	-1.62535	-0.783125	-1.26792	-1.47243	-1.26116	19	23	13	41	17	80
Belone svetovidovi	-0.783724	-0.150081	-0.0510776	-0.0563068	-0.156821	-0.255037	-1.38504	-1.1394	-0.760208	-1.17225	-0.737544	-1.51748	-0.733356	-1.29223	-1.49974	-1.20531	19	23	13	44	14	76
Belone svetovidovi	-0.82254	-0.132931	-0.0564239	-0.0616526	-0.144168	-0.24744	-1.32111	-1.1139	-0.75966	-1.20822	-0.845123	-1.61543	-0.819317	-1.2851	-1.53328	-1.22437	18	22	13	40	13	77
Belone svetovidovi	-0.869137	-0.142111	-0.0551941	-0.0601856	-0.160569	-0.258806	-1.44934	-1.23223	-0.843315	-1.23245	-0.789395	-1.65131	-0.73825	-1.25338	-1.63671	-1.38272	19	23	13	40	14	78
Belone svetovidovi	-0.852806	-0.144967	-0.0475929	-0.0530399	-0.158887	-0.251605	-1.41529	-1.18354	-0.794821	-1.1777	-0.739768	-1.58646	-0.713442	-1.34327	-1.55796	-1.19408	19	23	13	39	11	78
Belone svetovidovi	-0.818758	-0.153062	-0.045231	-0.0502068	-0.165622	-0.261863	-1.40009	-1.16504	-0.785993	-1.16481	-0.697692	-1.70545	-0.678949	-1.30377	-1.54168	-1.2	17	23	13	40	13	75
Belone svetovidovi	-0.829244	-0.147585	-0.0560283	-0.0636842	-0.162191	-0.246423	-1.46587	-1.19535	-0.805779	-1.16297	-0.772994	-1.52874	-0.74664	-1.42986	-1.5239	-1.25424	18	22	13	40	12	74
Belone svetovidovi	-0.845808	-0.147963	-0.0545633	-0.055948	-0.157577	-0.250765	-1.47822	-1.1466	-0.790375	-1.17337	-0.765453	-1.60732	-0.724978	-1.33661	-1.41239	-1.20334	19	22	12	41	12	75
Belone svetovidovi	-0.87447	-0.154131	-0.0515279	-0.0504443	-0.159539	-0.255355	-1.48087	-1.14433	-0.8002	-1.16528	-0.726109	-1.69015	-0.691417	-1.21053	-1.41198	-1.15904	19	23	13	44	14	85
Belone svetovidovi	-0.833872	-0.137512	-0.0497901	-0.0543371	-0.1583	-0.259085	-1.44382	-1.17219	-0.799682	-1.12508	-0.781714	-1.54337	-0.717697	-1.18131	-1.50362	-1.35376	19	20	13	42	12	80
Belone svetovidovi	-0.808336	-0.139654	-0.0480566	-0.0530623	-0.15541	-0.236868	-1.45284	-1.16386	-0.788169	-1.14598	-0.766607	-1.47641	-0.719977	-1.33537	-1.47693	-1.32518	18	22	13	43	15	74
Belone svetovidovi	-0.913882	-0.147544	-0.0566185	-0.0526013	-0.152074	-0.238038	-1.54229	-1.21718	-0.80617	-1.23244	-0.776632	-1.59006	-0.729987	-1.23654	-1.49436	-1.12498	17	23	13	43	14	82
Belone svetovidovi	-0.975979	-0.146211	-0.0498653	-0.0505768	-0.154376	-0.257979	-1.46942	-1.16559	-0.832618	-1.17604	-0.746589	-1.62565	-0.718797	-1.22064	-1.46248	-1.12208	19	23	13	40	13	84
Belone svetovidovi	-0.81979	-0.13572	-0.052071	-0.0604108	-0.143395	-0.260886	-1.38466	-1.21487	-0.80449	-1.13111	-0.808298	-1.58931	-0.80519	-1.22384	-1.70312	-1.18108	18	22	13	45	11	83
Belone svetovidovi	-0.870044	-0.150277	-0.0659927	-0.066042	-0.159671	-0.262047	-1.64532	-1.22718	-0.849467	-1.13387	-0.817245	-1.51355	-0.76547	-1.29049	-1.43606	-1.09831	17	23	13	39	12	84
Belone svetovidovi	-0.9089	-0.151967	-0.0538839	-0.0534581	-0.161087	-0.24764	-1.47481	-1.25782	-0.815768	-1.22321	-0.742514	-1.58541	-0.707973	-1.28894	-1.66114	-1.17582	17	22	13	40	15	86
Belone svetovidovi	-0.793135	-0.151831	-0.0585423	-0.0693986	-0.160843	-0.260869	-1.44573	-1.14399	-0.751895	-1.16287	-0.769207	-1.64458	-0.781465	-1.31138	-1.43912	-1.2722	17	21	12	39	18	69
Belone svetovidovi	-0.820832	-0.136192	-0.0466517	-0.052099	-0.154368	-0.234063	-1.3639	-1.10569	-0.748768	-1.14145	-0.76414	-1.5224	-0.727551	-1.34793	-1.45315	-1.31212	19	22	12	40	16	69
Belone svetovidovi	-0.831112	-0.140669	-0.0538346	-0.0582427	-0.158715	-0.266599	-1.50834	-1.22274	-0.78565	-1.18321	-0.79092	-1.58003	-0.738773	-1.26372	-1.53946	-1.23146	19	22	12	40	17	70
Belone svetovidovi	-0.825282	-0.14056	-0.0493236	-0.0541889	-0.158937	-0.240652	-1.43659	-1.17204	-0.75506	-1.19794	-0.76492	-1.52309	-0.718726	-1.31856	-1.51036	-1.23696	17	23	13	41	16	71
Belone svetovidovi	-0.791951	-0.152609	-0.0537543	-0.0520814	-0.156859	-0.26607	-1.39683	-1.08429	-0.751604	-1.19424	-0.741384	-1.55052	-0.713747	-1.19424	-1.37167	-1.13398	19	22	12	44	14	72
Belone svetovidovi	-0.810855	-0.141661	-0.0536319	-0.0537162	-0.157643	-0.258836	-1.30503	-1.11922	-0.742855	-1.23529	-0.785527	-1.63204	-0.71793	-1.25549	-1.57691	-1.32502	16	22	13	40	14	75
Belone svetovidovi	-0.836834	-0.141938	-0.0525387	-0.0523671	-0.15435	-0.242877	-1.43423	-1.13788	-0.783668	-1.18622	-0.780719	-1.59251	-0.722454	-1.31041	-1.44323	-1.30253	19	23	12	39	11	74
Belone svetovidovi	-0.80632	-0.151178	-0.0518618	-0.0615371	-0.163701	-0.25454	-1.48303	-1.15802	-0.770583	-1.15928	-0.740867	-1.55128	-0.724824	-1.29174	-1.43632	-1.19611	19	20	13	41	15	75
Belone svetovidovi	-0.83082	-0.138049	-0.0453942	-0.0469566	-0.152169	-0.234999	-1.49887	-1.22781	-0.796796	-1.1762	-0.75416	-1.58028	-0.712891	-1.32215	-1.56002	-1.19658	16	22	13	42	13	85
Belone svetovidovi	-0.74431	-0.148002	-0.0510867	-0.0482833	-0.155023	-0.241016	-1.31896	-1.06726	-0.738678	-1.1364	-0.750016	-1.49281	-0.685907	-1.29607	-1.42326	-1.22357	20	23	13	43	12	80
Belone svetovidovi	-0.809484	-0.13838	-0.0564024	-0.0481398	-0.144111	-0.242101	-1.39026	-1.131	-0.772438	-1.18519	-0.820687	-1.52186	-0.728258	-1.46291	-1.4782	-1.22785	17	23	13	43	14	74
Belone svetovidovi	-0.853121	-0.138844	-0.0495323	-0.0495392	-0.138386	-0.24095	-1.3626	-1.14905	-0.750405	-1.17521	-0.76956	-1.62643	-0.774133	-1.30311	-1.55966	-1.19477	16	23	13	40	17	71
Belone svetovidovi	-0.829541	-0.146572	-0.047876	-0.0573309	-0.162454	-0.269519	-1.37606	-1.14293	-0.757049	-1.17052	-0.729322	-1.51092	-0.721943	-1.30091	-1.52448	-1.19573	16	22	13	45	15	72
Belone svetovidovi	-0.800987	-0.143626	-0.054286	-0.0539827	-0.15604	-0.257154	-1.37649	-1.14386	-0.768003	-1.17229	-0.783158	-1.64449	-0.722051	-1.26209	-1.52555	-1.24102	16	23	13	44	14	74
Belone svetovidovi	-0.886834	-0.141616	-0.0469918	-0.0617113	-0.16158	-0.254678	-1.56934	-1.23275	-0.788545	-1.1987	-0.744577	-1.53274	-0.746134	-1.28383	-1.49659	-1.18582	18	23	13	43	18	75
Belone svetovidovi	-0.801646	-0.144769	-0.0535905	-0.0629271	-0.15648	-0.253259	-1.45293	-1.18096	-0.753975	-1.20665	-0.767888	-1.58288	-0.770752	-1.35038	-1.51315	-1.17453	16	23	13	42	12	85
Belone svetovidovi	-0.809197	-0.139921	-0.0508039	-0.0502959	-0.163327	-0.254043	-1.444	-1.16763	-0.800944	-1.17041	-0.766946	-1.66846	-0.688729	-1.34978	-1.49322	-1.20018	19	22	12	40	11	80
Belone svetovidovi	-0.801646	-0.144769	-0.0535905	-0.0629271	-0.15648	-0.253259	-1.45293	-1.18096	-0.753975	-1.20665	-0.767888	-1.58288	-0.770752	-1.35038	-1.51315	-1.17453	16	23	13	42	12	85
Belone svetovidovi	-0.809197	-0.139921	-0.0508039	-0.0502959	-0.163327	-0.254043	-1.444	-1.16763	-0.800944	-1.17041	-0.766946	-1.66846	-0.688729	-1.34978	-1.49322	-1.20018	19	22	12	40	11	80
Belone svetovidovi	-0.821006	-0.143998	-0.0475982	-0.0552666	-0.160841	-0.253772	-1.42658	-1.17669	-0.768009	-1.1374	-0.738317	-1.65294	-0.717288	-1.3743	-1.5357	-1.21506	19	23	13	46	12	74
Belone svetovidovi	-0.819028	-0.136662	-0.0397371	-0.0590254	-0.15356	-0.274686	-1.41609	-1.13911	-0.778603	-1.16021	-0.731703	-1.46992	-0.76054	-1.24148	-1.46335	-1.29767	17	22	13	39	13	85
Belone svetovidovi	-0.819011	-0.142892	-0.0499001	-0.0596849	-0.161044	-0.268855	-1.44148	-1.14943	-0.80624	-1.16212	-0.762648	-1.66575	-0.726586	-1.27828	-1.45823	-1.14466	19	23	13	40	14	80
Belone svetovidovi	-0.760053	-0.140127	-0.042127	-0.0515361	-0.153473	-0.237143	-1.36746	-1.12008	-0.776331	-1.15272	-0.734409	-1.61265	-0.719088	-1.35224	-1.48197	-1.17372	17	23	13	39	15	76
Belone svetovidovi	-0.864462	-0.141078	-0.0462927	-0.0520427	-0.150211	-0.252329	-1.48841	-1.21535	-0.824777	-1.15024	-0.750073	-1.79052	-0.735215	-1.34409	-1.54434	-1.1626	17	21	12	40	15	77
Belone svetovidovi	-0.808054	-0.141543	-0.0474591	-0.0530908	-0.153268	-0.246941	-1.40153	-1.12051	-0.81503	-1.20732	-0.746968	-1.65345	-0.733649	-1.29021	-1.44178	-1.07823	15	23	13	39	15	78
Belone svetovidovi	-0.789987	-0.139407	-0.0463689	-0.0505596	-0.147825	-0.244946	-1.38187	-1.11022	-0.772849	-1.18029	-0.756321	-1.67663	-0.739182	-1.39191	-1.43958	-1.23213	16	21	13	40	14	78
Belone svetovidovi	-0.792457	-0.137386	-0.0516243	-0.0538442	-0.159213	-0.242248	-1.34942	-1.11865	-0.768123	-1.13314	-0.795668	-1.59772	-0.712748	-1.31051	-1.50127	-1.2098	16	23	13	40	17	75
Belone svetovidovi	-0.848968	-0.149365	-0.0442337	-0.0530408	-0.165853	-0.289074	-1.43459	-1.19722	-0.810642	-1.15862	-0.702363	-1.61025	-0.691715	-1.24179	-1.57111	-1.14354	16	23	13	41	16	74
Belone svetovidovi	-0.767126	-0.155751	-0.0543151	-0.0580366	-0.159121	-0.271054	-1.38554	-1.12156	-0.767918	-1.13117	-0.733505	-1.64444	-0.734043	-1.31419	-1.45962	-1.12544	16	23	13	44	13	75
Belone svetovidovi	-0.842104	-0.140484	-0.0528368	-0.054385	-0.163509	-0.281388	-1.43816	-1.17314	-0.773914	-1.17314	-0.778942	-1.66689	-0.703848	-1.24448	-1.49932	-1.16526	19	22	12	43	11	85
Belone svetovidovi	-0.873485	-0.14261	-0.0516513	-0.0593335	-0.164124	-0.264363	-1.38519	-1.17106	-0.807166	-1.17031	-0.772286	-1.59845	-0.721349	-1.40181	-1.58058	-1.22515	19	20	13	45	12	80
Belone svetovidovi	-0.828574	-0.134919	-0.0449425	-0.0558861	-0.153592	-0.24417	-1.39188	-1.15458	-0.820592	-1.207	-0.768315	-1.60084	-0.742038	-1.32796	-1.53026	-1.25006	16	22	13	39	14	74
Belone svetovidovi	-0.822037	-0.140167	-0.0552007	-0.0603062	-0.156098	-0.250709	-1.36366	-1.15797	-0.779885	-1.19513	-0.805418	-1.58605	-0.750659	-1.28845	-1.56965	-1.3325	19	23	13	41	16	83
Belone svetovidovi	-0.792024	-0.142379	-0.0539261	-0.0610056	-0.151304	-0.242102	-1.37561	-1.18697	-0.758204	-1.1488	-0.781003	-1.64031	-0.784957	-1.28051	-1.6385	-1.30884	16	21	13	42	17	84
Belone svetovidovi	-0.828523	-0.135945	-0.0573048	-0.0577153	-0.157461	-0.259367	-1.46532	-1.20696	-0.816642	-1.1666	-0.829095	-1.67148	-0.737878	-1.2845	-1.55429	-1.12815	18	22	13	40	18	86
Belone svetovidovi	-0.801988	-0.135691	-0.0526187	-0.0607259	-0.150115	-0.248534	-1.43913	-1.15573	-0.781593	-1.14078	-0.801157	-1.62535	-0.783125	-1.26792	-1.47243	-1.26116	19	23	13	41	17	69
Belone svetovidovi	-0.783724	-0.150081	-0.0510776	-0.0563068	-0.156821	-0.255037	-1.38504	-1.1394	-0.760208	-1.17225	-0.737544	-1.51748	-0.733356	-1.29223	-1.49974	-1.20531	19	23	13	44	14	69
Belone svetovidovi	-0.82254	-0.132931	-0.0564239	-0.0616526	-0.144168	-0.24744	-1.32111	-1.1139	-0.75966	-1.20822	-0.845123	-1.61543	-0.819317	-1.2851	-1.53328	-1.22437	18	22	13	40	13	70
Belone svetovidovi	-0.801646	-0.144769	-0.0535905	-0.0629271	-0.15648	-0.253259	-1.45293	-1.18096	-0.753975	-1.20665	-0.767888	-1.58288	-0.770752	-1.35038	-1.51315	-1.17453	16	23	13	42	12	85
Belone svetovidovi	-0.809197	-0.139921	-0.0508039	-0.0502959	-0.163327	-0.254043	-1.444	-1.16763	-0.800944	-1.17041	-0.766946	-1.66846	-0.688729	-1.34978	-1.49322	-1.20018	19	22	12	40	11	80
Belone svetovidovi	-0.821006	-0.143998	-0.0475982	-0.0552666	-0.160841	-0.253772	-1.42658	-1.17669	-0.768009	-1.1374	-0.738317	-1.65294	-0.717288	-1.3743	-1.5357	-1.21506	19	23	13	46	12	74
Belone svetovidovi	-0.819028	-0.136662	-0.0397371	-0.0590254	-0.15356	-0.274686	-1.41609	-1.13911	-0.778603	-1.16021	-0.731703	-1.46992	-0.76054	-1.24148	-1.46335	-1.29767	17	22	13	39	13	85
Belone svetovidovi	-0.819011	-0.142892	-0.0499001	-0.0596849	-0.161044	-0.268855	-1.44148	-1.14943	-0.80624	-1.16212	-0.762648	-1.66575	-0.726586	-1.27828	-1.45823	-1.14466	19	23	13	40	14	80
Belone svetovidovi	-0.760053	-0.140127	-0.042127	-0.0515361	-0.153473	-0.237143	-1.36746	-1.12008	-0.776331	-1.15272	-0.734409	-1.61265	-0.719088	-1.35224	-1.48197	-1.17372	17	23	13	39	15	76
Belone svetovidovi	-0.864462	-0.141078	-0.0462927	-0.0520427	-0.150211	-0.252329	-1.48841	-1.21535	-0.824777	-1.15024	-0.750073	-1.79052	-0.735215	-1.34409	-1.54434	-1.1626	17	21	12	40	15	77
Belone svetovidovi	-0.808054	-0.141543	-0.0474591	-0.0530908	-0.153268	-0.246941	-1.40153	-1.12051	-0.81503	-1.20732	-0.746968	-1.65345	-0.733649	-1.29021	-1.44178	-1.07823	15	23	13	39	15	78
Belone svetovidovi	-0.789987	-0.139407	-0.0463689	-0.0505596	-0.147825	-0.244946	-1.38187	-1.11022	-0.772849	-1.18029	-0.756321	-1.67663	-0.739182	-1.39191	-1.43958	-1.23213	16	21	13	40	14	78
Belone svetovidovi	-0.792457	-0.137386	-0.0516243	-0.0538442	-0.159213	-0.242248	-1.34942	-1.11865	-0.768123	-1.13314	-0.795668	-1.59772	-0.712748	-1.31051	-1.50127	-1.2098	16	23	13	40	17	75
Belone svetovidovi	-0.848968	-0.149365	-0.0442337	-0.0530408	-0.165853	-0.289074	-1.43459	-1.19722	-0.810642	-1.15862	-0.702363	-1.61025	-0.691715	-1.24179	-1.57111	-1.14354	16	23	13	41	16	74
Belone svetovidovi	-0.767126	-0.155751	-0.0543151	-0.0580366	-0.159121	-0.271054	-1.38554	-1.12156	-0.767918	-1.13117	-0.733505	-1.64444	-0.734043	-1.31419	-1.45962	-1.12544	16	23	13	44	13	75
Belone svetovidovi	-0.842104	-0.140484	-0.0528368	-0.054385	-0.163509	-0.281388	-1.43816	-1.17314	-0.773914	-1.17314	-0.778942	-1.66689	-0.703848	-1.24448	-1.49932	-1.16526	19	22	12	43	11	85
Belone svetovidovi	-0.873485	-0.14261	-0.0516513	-0.0593335	-0.164124	-0.264363	-1.38519	-1.17106	-0.807166	-1.17031	-0.772286	-1.59845	-0.721349	-1.40181	-1.58058	-1.22515	19	20	13	45	12	80
Belone svetovidovi	-0.828574	-0.134919	-0.0449425	-0.0558861	-0.153592	-0.24417	-1.39188	-1.15458	-0.820592	-1.207	-0.768315	-1.60084	-0.742038	-1.32796	-1.53026	-1.25006	16	22	13	39	14	74
Belone svetovidovi	-0.87447	-0.154131	-0.0515279	-0.0504443	-0.159539	-0.255355	-1.48087	-1.14433	-0.8002	-1.16528	-0.726109	-1.69015	-0.691417	-1.21053	-1.41198	-1.15904	19	23	13	44	14	85
Belone svetovidovi	-0.833872	-0.137512	-0.0497901	-0.0543371	-0.1583	-0.259085	-1.44382	-1.17219	-0.799682	-1.12508	-0.781714	-1.54337	-0.717697	-1.18131	-1.50362	-1.35376	19	20	13	42	12	80
Belone svetovidovi	-0.808336	-0.139654	-0.0480566	-0.0530623	-0.15541	-0.236868	-1.45284	-1.16386	-0.788169	-1.14598	-0.766607	-1.47641	-0.719977	-1.33537	-1.47693	-1.32518	18	22	13	43	15	74
Belone svetovidovi	-0.913882	-0.147544	-0.0566185	-0.0526013	-0.152074	-0.238038	-1.54229	-1.21718	-0.80617	-1.23244	-0.776632	-1.59006	-0.729987	-1.23654	-1.49436	-1.12498	17	23	13	43	14	82
Belone svetovidovi	-0.975979	-0.146211	-0.0498653	-0.0505768	-0.154376	-0.257979	-1.46942	-1.16559	-0.832618	-1.17604	-0.746589	-1.62565	-0.718797	-1.22064	-1.46248	-1.12208	19	23	13	40	13	84
Belone svetovidovi	-0.81979	-0.13572	-0.052071	-0.0604108	-0.143395	-0.260886	-1.38466	-1.21487	-0.80449	-1.13111	-0.808298	-1.58931	-0.80519	-1.22384	-1.70312	-1.18108	18	22	13	45	11	83
Belone svetovidovi	-0.870044	-0.150277	-0.0659927	-0.066042	-0.159671	-0.262047	-1.64532	-1.22718	-0.849467	-1.13387	-0.817245	-1.51355	-0.76547	-1.29049	-1.43606	-1.09831	17	23	13	39	12	84
Belone svetovidovi	-0.9089	-0.151967	-0.0538839	-0.0534581	-0.161087	-0.24764	-1.47481	-1.25782	-0.815768	-1.22321	-0.742514	-1.58541	-0.707973	-1.28894	-1.66114	-1.17582	17	22	13	40	15	86
Belone svetovidovi	-0.793135	-0.151831	-0.0585423	-0.0693986	-0.160843	-0.260869	-1.44573	-1.14399	-0.751895	-1.16287	-0.769207	-1.64458	-0.781465	-1.31138	-1.43912	-1.2722	17	21	12	39	18	69
Belone svetovidovi	-0.820832	-0.136192	-0.0466517	-0.052099	-0.154368	-0.234063	-1.3639	-1.10569	-0.748768	-1.14145	-0.76414	-1.5224	-0.727551	-1.34793	-1.45315	-1.31212	19	22	12	40	16	69
Belone svetovidovi	-0.831112	-0.140669	-0.0538346	-0.0582427	-0.158715	-0.266599	-1.50834	-1.22274	-0.78565	-1.18321	-0.79092	-1.58003	-0.738773	-1.26372	-1.53946	-1.23146	19	22	12	40	17	70
Belone svetovidovi	-0.825282	-0.14056	-0.0493236	-0.0541889	-0.158937	-0.240652	-1.43659	-1.17204	-0.75506	-1.19794	-0.76492	-1.52309	-0.718726	-1.31856	-1.51036	-1.23696	17	23	13	41	16	71
Belone svetovidovi	-0.791951	-0.152609	-0.0537543	-0.0520814	-0.156859	-0.26607	-1.39683	-1.08429	-0.751604	-1.19424	-0.741384	-1.55052	-0.713747	-1.19424	-1.37167	-1.13398	19	22	12	44	14	72
Belone svetovidovi	-0.810855	-0.141661	-0.0536319	-0.0537162	-0.157643	-0.258836	-1.30503	-1.11922	-0.742855	-1.23529	-0.785527	-1.63204	-0.71793	-1.25549	-1.57691	-1.32502	16	22	13	40	14	75
Belone svetovidovi	-0.836834	-0.141938	-0.0525387	-0.0523671	-0.15435	-0.242877	-1.43423	-1.13788	-0.783668	-1.18622	-0.780719	-1.59251	-0.722454	-1.31041	-1.44323	-1.30253	19	23	12	39	11	74
Belone svetovidovi	-0.80632	-0.151178	-0.0518618	-0.0615371	-0.163701	-0.25454	-1.48303	-1.15802	-0.770583	-1.15928	-0.740867	-1.55128	-0.724824	-1.29174	-1.43632	-1.19611	19	20	13	41	15	75
Belone svetovidovi	-0.83082	-0.138049	-0.0453942	-0.0469566	-0.152169	-0.234999	-1.49887	-1.22781	-0.796796	-1.1762	-0.75416	-1.58028	-0.712891	-1.32215	-1.56002	-1.19658	16	22	13	42	13	85
Belone svetovidovi	-0.74431	-0.148002	-0.0510867	-0.0482833	-0.155023	-0.241016	-1.31896	-1.06726	-0.738678	-1.1364	-0.750016	-1.49281	-0.685907	-1.29607	-1.42326	-1.22357	20	23	13	43	12	80
Belone svetovidovi	-0.809484	-0.13838	-0.0564024	-0.0481398	-0.144111	-0.242101	-1.39026	-1.131	-0.772438	-1.18519	-0.820687	-1.52186	-0.728258	-1.46291	-1.4782	-1.22785	17	23	13	43	14	74
Belone svetovidovi	-0.853121	-0.138844	-0.0495323	-0.0495392	-0.138386	-0.24095	-1.3626	-1.14905	-0.750405	-1.17521	-0.76956	-1.62643	-0.774133	-1.30311	-1.55966	-1.19477	16	23	13	40	17	71
Belone svetovidovi	-0.829541	-0.146572	-0.047876	-0.0573309	-0.162454	-0.269519	-1.37606	-1.14293	-0.757049	-1.17052	-0.729322	-1.51092	-0.721943	-1.30091	-1.52448	-1.19573	16	22	13	45	15	72
Belone svetovidovi	-0.800987	-0.143626	-0.054286	-0.0539827	-0.15604	-0.257154	-1.37649	-1.14386	-0.768003	-1.17229	-0.783158	-1.64449	-0.722051	-1.26209	-1.52555	-1.24102	16	23	13	44	14	74
Belone svetovidovi	-0.886834	-0.141616	-0.0469918	-0.0617113	-0.16158	-0.254678	-1.56934	-1.23275	-0.788545	-1.1987	-0.744577	-1.53274	-0.746134	-1.28383	-1.49659	-1.18582	18	23	13	43	18	75
Belone svetovidovi	-0.801646	-0.144769	-0.0535905	-0.0629271	-0.15648	-0.253259	-1.45293	-1.18096	-0.753975	-1.20665	-0.767888	-1.58288	-0.770752	-1.35038	-1.51315	-1.17453	16	23	13	42	12	85
Belone svetovidovi	-0.809197	-0.139921	-0.0508039	-0.0502959	-0.163327	-0.254043	-1.444	-1.16763	-0.800944	-1.17041	-0.766946	-1.66846	-0.688729	-1.34978	-1.49322	-1.20018	19	22	12	40	11	80
Belone svetovidovi	-0.801646	-0.144769	-0.0535905	-0.0629271	-0.15648	-0.253259	-1.45293	-1.18096	-0.753975	-1.20665	-0.767888	-1.58288	-0.770752	-1.35038	-1.51315	-1.17453	16	23	13	42	12	85
Belone svetovidovi	-0.809197	-0.139921	-0.0508039	-0.0502959	-0.163327	-0.254043	-1.444	-1.16763	-0.800944	-1.17041	-0.766946	-1.66846	-0.688729	-1.34978	-1.49322	-1.20018	19	22	12	40	11	80
Belone svetovidovi	-0.821006	-0.143998	-0.0475982	-0.0552666	-0.160841	-0.253772	-1.42658	-1.17669	-0.768009	-1.1374	-0.738317	-1.65294	-0.717288	-1.3743	-1.5357	-1.21506	19	23	13	46	12	74
Belone svetovidovi	-0.819028	-0.136662	-0.0397371	-0.0590254	-0.15356	-0.274686	-1.41609	-1.13911	-0.778603	-1.16021	-0.731703	-1.46992	-0.76054	-1.24148	-1.46335	-1.29767	17	22	13	39	13	85
Belone svetovidovi	-0.819011	-0.142892	-0.0499001	-0.0596849	-0.161044	-0.268855	-1.44148	-1.14943	-0.80624	-1.16212	-0.762648	-1.66575	-0.726586	-1.27828	-1.45823	-1.14466	19	23	13	40	14	80
Belone svetovidovi	-0.760053	-0.140127	-0.042127	-0.0515361	-0.153473	-0.237143	-1.36746	-1.12008	-0.776331	-1.15272	-0.734409	-1.61265	-0.719088	-1.35224	-1.48197	-1.17372	17	23	13	39	15	76
Belone svetovidovi	-0.864462	-0.141078	-0.0462927	-0.0520427	-0.150211	-0.252329	-1.48841	-1.21535	-0.824777	-1.15024	-0.750073	-1.79052	-0.735215	-1.34409	-1.54434	-1.1626	17	21	12	40	15	77
Belone svetovidovi	-0.808054	-0.141543	-0.0474591	-0.0530908	-0.153268	-0.246941	-1.40153	-1.12051	-0.81503	-1.20732	-0.746968	-1.65345	-0.733649	-1.29021	-1.44178	-1.07823	15	23	13	39	15	78
Belone svetovidovi	-0.789987	-0.139407	-0.0463689	-0.0505596	-0.147825	-0.244946	-1.38187	-1.11022	-0.772849	-1.18029	-0.756321	-1.67663	-0.739182	-1.39191	-1.43958	-1.23213	16	21	13	40	14	78
Belone svetovidovi	-0.792457	-0.137386	-0.0516243	-0.0538442	-0.159213	-0.242248	-1.34942	-1.11865	-0.768123	-1.13314	-0.795668	-1.59772	-0.712748	-1.31051	-1.50127	-1.2098	16	23	13	40	17	75
Belone svetovidovi	-0.848968	-0.149365	-0.0442337	-0.0530408	-0.165853	-0.289074	-1.43459	-1.19722	-0.810642	-1.15862	-0.702363	-1.61025	-0.691715	-1.24179	-1.57111	-1.14354	16	23	13	41	16	74
Belone svetovidovi	-0.767126	-0.155751	-0.0543151	-0.0580366	-0.159121	-0.271054	-1.38554	-1.12156	-0.767918	-1.13117	-0.733505	-1.64444	-0.734043	-1.31419	-1.45962	-1.12544	16	23	13	44	13	75
Belone svetovidovi	-0.842104	-0.140484	-0.0528368	-0.054385	-0.163509	-0.281388	-1.43816	-1.17314	-0.773914	-1.17314	-0.778942	-1.66689	-0.703848	-1.24448	-1.49932	-1.16526	19	22	12	43	11	85
Belone svetovidovi	-0.873485	-0.14261	-0.0516513	-0.0593335	-0.164124	-0.264363	-1.38519	-1.17106	-0.807166	-1.17031	-0.772286	-1.59845	-0.721349	-1.40181	-1.58058	-1.22515	19	20	13	45	12	80
Belone svetovidovi	-0.828574	-0.134919	-0.0449425	-0.0558861	-0.153592	-0.24417	-1.39188	-1.15458	-0.820592	-1.207	-0.768315	-1.60084	-0.742038	-1.32796	-1.53026	-1.25006	16	22	13	39	14	74
Belone svetovidovi	-0.822037	-0.140167	-0.0552007	-0.0603062	-0.156098	-0.250709	-1.36366	-1.15797	-0.779885	-1.19513	-0.805418	-1.58605	-0.750659	-1.28845	-1.56965	-1.3325	19	23	13	41	16	83
Belone svetovidovi	-0.792024	-0.142379	-0.0539261	-0.0610056	-0.151304	-0.242102	-1.37561	-1.18697	-0.758204	-1.1488	-0.781003	-1.64031	-0.784957	-1.28051	-1.6385	-1.30884	16	21	13	42	17	84
Belone svetovidovi	-0.828523	-0.135945	-0.0573048	-0.0577153	-0.157461	-0.259367	-1.46532	-1.20696	-0.816642	-1.1666	-0.829095	-1.67148	-0.737878	-1.2845	-1.55429	-1.12815	18	22	13	40	18	86
Belone svetovidovi	-0.801988	-0.135691	-0.0526187	-0.0607259	-0.150115	-0.248534	-1.43913	-1.15573	-0.781593	-1.14078	-0.801157	-1.62535	-0.783125	-1.26792	-1.47243	-1.26116	19	23	13	41	17	69
Belone svetovidovi	-0.783724	-0.150081	-0.0510776	-0.0563068	-0.156821	-0.255037	-1.38504	-1.1394	-0.760208	-1.17225	-0.737544	-1.51748	-0.733356	-1.29223	-1.49974	-1.20531	19	23	13	44	14	69
Belone svetovidovi	-0.82254	-0.132931	-0.0564239	-0.0616526	-0.144168	-0.24744	-1.32111	-1.1139	-0.75966	-1.20822	-0.845123	-1.61543	-0.819317	-1.2851	-1.53328	-1.22437	18	22	13	40	13	70
Belone svetovidovi	-0.801646	-0.144769	-0.0535905	-0.0629271	-0.15648	-0.253259	-1.45293	-1.18096	-0.753975	-1.20665	-0.767888	-1.58288	-0.770752	-1.35038	-1.51315	-1.17453	16	23	13	42	12	85
Belone svetovidovi	-0.809197	-0.139921	-0.0508039	-0.0502959	-0.163327	-0.254043	-1.444	-1.16763	-0.800944	-1.17041	-0.766946	-1.66846	-0.688729	-1.34978	-1.49322	-1.20018	19	22	12	40	11	80
Belone svetovidovi	-0.821006	-0.143998	-0.0475982	-0.0552666	-0.160841	-0.253772	-1.42658	-1.17669	-0.768009	-1.1374	-0.738317	-1.65294	-0.717288	-1.3743	-1.5357	-1.21506	19	23	13	46	12	74
Belone svetovidovi	-0.819028	-0.136662	-0.0397371	-0.0590254	-0.15356	-0.274686	-1.41609	-1.13911	-0.778603	-1.16021	-0.731703	-1.46992	-0.76054	-1.24148	-1.46335	-1.29767	17	22	13	39	13	85
Belone svetovidovi	-0.819011	-0.142892	-0.0499001	-0.0596849	-0.161044	-0.268855	-1.44148	-1.14943	-0.80624	-1.16212	-0.762648	-1.66575	-0.726586	-1.27828	-1.45823	-1.14466	19	23	13	40	14	80
Belone svetovidovi	-0.760053	-0.140127	-0.042127	-0.0515361	-0.153473	-0.237143	-1.36746	-1.12008	-0.776331	-1.15272	-0.734409	-1.61265	-0.719088	-1.35224	-1.48197	-1.17372	17	23	13	39	15	76
Belone svetovidovi	-0.864462	-0.141078	-0.0462927	-0.0520427	-0.150211	-0.252329	-1.48841	-1.21535	-0.824777	-1.15024	-0.750073	-1.79052	-0.735215	-1.34409	-1.54434	-1.1626	17	21	12	40	15	77
Belone svetovidovi	-0.808054	-0.141543	-0.0474591	-0.0530908	-0.153268	-0.246941	-1.40153	-1.12051	-0.81503	-1.20732	-0.746968	-1.65345	-0.733649	-1.29021	-1.44178	-1.07823	15	23	13	39	15	78
Belone svetovidovi	-0.789987	-0.139407	-0.0463689	-0.0505596	-0.147825	-0.244946	-1.38187	-1.11022	-0.772849	-1.18029	-0.756321	-1.67663	-0.739182	-1.39191	-1.43958	-1.23213	16	21	13	40	14	78
Belone svetovidovi	-0.792457	-0.137386	-0.0516243	-0.0538442	-0.159213	-0.242248	-1.34942	-1.11865	-0.768123	-1.13314	-0.795668	-1.59772	-0.712748	-1.31051	-1.50127	-1.2098	16	23	13	40	17	75
Belone svetovidovi	-0.848968	-0.149365	-0.0442337	-0.0530408	-0.165853	-0.289074	-1.43459	-1.19722	-0.810642	-1.15862	-0.702363	-1.61025	-0.691715	-1.24179	-1.57111	-1.14354	16	23	13	41	16	74
Belone svetovidovi	-0.767126	-0.155751	-0.0543151	-0.0580366	-0.159121	-0.271054	-1.38554	-1.12156	-0.767918	-1.13117	-0.733505	-1.64444	-0.734043	-1.31419	-1.45962	-1.12544	16	23	13	44	13	75
Belone svetovidovi	-0.842104	-0.140484	-0.0528368	-0.054385	-0.163509	-0.281388	-1.43816	-1.17314	-0.773914	-1.17314	-0.778942	-1.66689	-0.703848	-1.24448	-1.49932	-1.16526	19	22	12	43	11	85
Belone svetovidovi	-0.873485	-0.14261	-0.0516513	-0.0593335	-0.164124	-0.264363	-1.38519	-1.17106	-0.807166	-1.17031	-0.772286	-1.59845	-0.721349	-1.40181	-1.58058	-1.22515	19	20	13	45	12	80
Belone svetovidovi	-0.828574	-0.134919	-0.0449425	-0.0558861	-0.153592	-0.24417	-1.39188	-1.15458	-0.820592	-1.207	-0.768315	-1.60084	-0.742038	-1.32796	-1.53026	-1.25006	16	22	13	39	14	74
Belone svetovidovi	-0.828574	-0.134919	-0.0449425	-0.0558861	-0.153592	-0.24417	-1.39188	-1.15458	-0.820592	-1.207	-0.768315	-1.60084	-0.742038	-1.32796	-1.53026	-1.25006	16	22	13	39	14	74
Belone svetovidovi	-0.822037	-0.140167	-0.0552007	-0.0603062	-0.156098	-0.250709	-1.36366	-1.15797	-0.779885	-1.19513	-0.805418	-1.58605	-0.750659	-1.28845	-1.56965	-1.3325	19	23	13	41	16	83
Belone svetovidovi	-0.792024	-0.142379	-0.0539261	-0.0610056	-0.151304	-0.242102	-1.37561	-1.18697	-0.758204	-1.1488	-0.781003	-1.64031	-0.784957	-1.28051	-1.6385	-1.30884	16	21	13	42	17	84
Belone svetovidovi	-0.828523	-0.135945	-0.0573048	-0.0577153	-0.157461	-0.259367	-1.46532	-1.20696	-0.816642	-1.1666	-0.829095	-1.67148	-0.737878	-1.2845	-1.55429	-1.12815	18	22	13	40	18	86
Belone svetovidovi	-0.801988	-0.135691	-0.0526187	-0.0607259	-0.150115	-0.248534	-1.43913	-1.15573	-0.781593	-1.14078	-0.801157	-1.62535	-0.783125	-1.26792	-1.47243	-1.26116	19	23	13	41	17	69
Belone svetovidovi	-0.783724	-0.150081	-0.0510776	-0.0563068	-0.156821	-0.255037	-1.38504	-1.1394	-0.760208	-1.17225	-0.737544	-1.51748	-0.733356	-1.29223	-1.49974	-1.20531	19	23	13	44	14	69
Belone svetovidovi	-0.82254	-0.132931	-0.0564239	-0.0616526	-0.144168	-0.24744	-1.32111	-1.1139	-0.75966	-1.20822	-0.845123	-1.61543	-0.819317	-1.2851	-1.53328	-1.22437	18	22	13	40	13	70
Belone svetovidovi	-0.801646	-0.144769	-0.0535905	-0.0629271	-0.15648	-0.253259	-1.45293	-1.18096	-0.753975	-1.20665	-0.767888	-1.58288	-0.770752	-1.35038	-1.51315	-1.17453	16	23	13	42	12	85
Belone svetovidovi	-0.809197	-0.139921	-0.0508039	-0.0502959	-0.163327	-0.254043	-1.444	-1.16763	-0.800944	-1.17041	-0.766946	-1.66846	-0.688729	-1.34978	-1.49322	-1.20018	19	22	12	40	11	80
Belone svetovidovi	-0.821006	-0.143998	-0.0475982	-0.0552666	-0.160841	-0.253772	-1.42658	-1.17669	-0.768009	-1.1374	-0.738317	-1.65294	-0.717288	-1.3743	-1.5357	-1.21506	19	23	13	46	12	74
Belone svetovidovi	-0.819028	-0.136662	-0.0397371	-0.0590254	-0.15356	-0.274686	-1.41609	-1.13911	-0.778603	-1.16021	-0.731703	-1.46992	-0.76054	-1.24148	-1.46335	-1.29767	17	22	13	39	13	85
Belone svetovidovi	-0.819011	-0.142892	-0.0499001	-0.0596849	-0.161044	-0.268855	-1.44148	-1.14943	-0.80624	-1.16212	-0.762648	-1.66575	-0.726586	-1.27828	-1.45823	-1.14466	19	23	13	40	14	80
Belone svetovidovi	-0.760053	-0.140127	-0.042127	-0.0515361	-0.153473	-0.237143	-1.36746	-1.12008	-0.776331	-1.15272	-0.734409	-1.61265	-0.719088	-1.35224	-1.48197	-1.17372	17	23	13	39	15	76
Belone svetovidovi	-0.864462	-0.141078	-0.0462927	-0.0520427	-0.150211	-0.252329	-1.48841	-1.21535	-0.824777	-1.15024	-0.750073	-1.79052	-0.735215	-1.34409	-1.54434	-1.1626	17	21	12	40	15	77
Belone svetovidovi	-0.808054	-0.141543	-0.0474591	-0.0530908	-0.153268	-0.246941	-1.40153	-1.12051	-0.81503	-1.20732	-0.746968	-1.65345	-0.733649	-1.29021	-1.44178	-1.07823	15	23	13	39	15	78
Belone svetovidovi	-0.789987	-0.139407	-0.0463689	-0.0505596	-0.147825	-0.244946	-1.38187	-1.11022	-0.772849	-1.18029	-0.756321	-1.67663	-0.739182	-1.39191	-1.43958	-1.23213	16	21	13	40	14	78
Belone svetovidovi	-0.792457	-0.137386	-0.0516243	-0.0538442	-0.159213	-0.242248	-1.34942	-1.11865	-0.768123	-1.13314	-0.795668	-1.59772	-0.712748	-1.31051	-1.50127	-1.2098	16	23	13	40	17	75
Belone svetovidovi	-0.848968	-0.149365	-0.0442337	-0.0530408	-0.165853	-0.289074	-1.43459	-1.19722	-0.810642	-1.15862	-0.702363	-1.61025	-0.691715	-1.24179	-1.57111	-1.14354	16	23	13	41	16	74
Belone svetovidovi	-0.767126	-0.155751	-0.0543151	-0.0580366	-0.159121	-0.271054	-1.38554	-1.12156	-0.767918	-1.13117	-0.733505	-1.64444	-0.734043	-1.31419	-1.45962	-1.12544	16	23	13	44	13	75
Belone svetovidovi	-0.842104	-0.140484	-0.0528368	-0.054385	-0.163509	-0.281388	-1.43816	-1.17314	-0.773914	-1.17314	-0.778942	-1.66689	-0.703848	-1.24448	-1.49932	-1.16526	19	22	12	43	11	85
Belone svetovidovi	-0.873485	-0.14261	-0.0516513	-0.0593335	-0.164124	-0.264363	-1.38519	-1.17106	-0.807166	-1.17031	-0.772286	-1.59845	-0.721349	-1.40181	-1.58058	-1.22515	19	20	13	45	12	80
Belone svetovidovi	-0.828574	-0.134919	-0.0449425	-0.0558861	-0.153592	-0.24417	-1.39188	-1.15458	-0.820592	-1.207	-0.768315	-1.60084	-0.742038	-1.32796	-1.53026	-1.25006	16	22	13	39	14	74
Belone svetovidovi	-0.842104	-0.140484	-0.0528368	-0.054385	-0.163509	-0.281388	-1.43816	-1.17314	-0.773914	-1.17314	-0.778942	-1.66689	-0.703848	-1.24448	-1.49932	-1.16526	19	22	12	43	11	85
Belone svetovidovi	-0.873485	-0.14261	-0.0516513	-0.0593335	-0.164124	-0.264363	-1.38519	-1.17106	-0.807166	-1.17031	-0.772286	-1.59845	-0.721349	-1.40181	-1.58058	-1.22515	19	20	13	45	12	80
Belone svetovidovi	-0.828574	-0.134919	-0.0449425	-0.0558861	-0.153592	-0.24417	-1.39188	-1.15458	-0.820592	-1.207	-0.768315	-1.60084	-0.742038	-1.32796	-1.53026	-1.25006	16	22	13	39	14	74
Belone svetovidovi	-0.87447	-0.154131	-0.0515279	-0.0504443	-0.159539	-0.255355	-1.48087	-1.14433	-0.8002	-1.16528	-0.726109	-1.69015	-0.691417	-1.21053	-1.41198	-1.15904	19	23	13	44	14	85
Belone svetovidovi	-0.833872	-0.137512	-0.0497901	-0.0543371	-0.1583	-0.259085	-1.44382	-1.17219	-0.799682	-1.12508	-0.781714	-1.54337	-0.717697	-1.18131	-1.50362	-1.35376	19	20	13	42	12	80
Belone svetovidovi	-0.808336	-0.139654	-0.0480566	-0.0530623	-0.15541	-0.236868	-1.45284	-1.16386	-0.788169	-1.14598	-0.766607	-1.47641	-0.719977	-1.33537	-1.47693	-1.32518	18	22	13	43	15	74
Belone svetovidovi	-0.913882	-0.147544	-0.0566185	-0.0526013	-0.152074	-0.238038	-1.54229	-1.21718	-0.80617	-1.23244	-0.776632	-1.59006	-0.729987	-1.23654	-1.49436	-1.12498	17	23	13	43	14	82
Belone svetovidovi	-0.975979	-0.146211	-0.0498653	-0.0505768	-0.154376	-0.257979	-1.46942	-1.16559	-0.832618	-1.17604	-0.746589	-1.62565	-0.718797	-1.22064	-1.46248	-1.12208	19	23	13	40	13	84
Belone svetovidovi	-0.81979	-0.13572	-0.052071	-0.0604108	-0.143395	-0.260886	-1.38466	-1.21487	-0.80449	-1.13111	-0.808298	-1.58931	-0.80519	-1.22384	-1.70312	-1.18108	18	22	13	45	11	83
Belone svetovidovi	-0.870044	-0.150277	-0.0659927	-0.066042	-0.159671	-0.262047	-1.64532	-1.22718	-0.849467	-1.13387	-0.817245	-1.51355	-0.76547	-1.29049	-1.43606	-1.09831	17	23	13	39	12	84
Belone svetovidovi	-0.9089	-0.151967	-0.0538839	-0.0534581	-0.161087	-0.24764	-1.47481	-1.25782	-0.815768	-1.22321	-0.742514	-1.58541	-0.707973	-1.28894	-1.66114	-1.17582	17	22	13	40	15	86
Belone svetovidovi	-0.793135	-0.151831	-0.0585423	-0.0693986	-0.160843	-0.260869	-1.44573	-1.14399	-0.751895	-1.16287	-0.769207	-1.64458	-0.781465	-1.31138	-1.43912	-1.2722	17	21	12	39	18	69
Belone svetovidovi	-0.820832	-0.136192	-0.0466517	-0.052099	-0.154368	-0.234063	-1.3639	-1.10569	-0.748768	-1.14145	-0.76414	-1.5224	-0.727551	-1.34793	-1.45315	-1.31212	19	22	12	40	16	69
Belone svetovidovi	-0.831112	-0.140669	-0.0538346	-0.0582427	-0.158715	-0.266599	-1.50834	-1.22274	-0.78565	-1.18321	-0.79092	-1.58003	-0.738773	-1.26372	-1.53946	-1.23146	19	22	12	40	17	70
Belone svetovidovi	-0.825282	-0.14056	-0.0493236	-0.0541889	-0.158937	-0.240652	-1.43659	-1.17204	-0.75506	-1.19794	-0.76492	-1.52309	-0.718726	-1.31856	-1.51036	-1.23696	17	23	13	41	16	71
Belone svetovidovi	-0.791951	-0.152609	-0.0537543	-0.0520814	-0.156859	-0.26607	-1.39683	-1.08429	-0.751604	-1.19424	-0.741384	-1.55052	-0.713747	-1.19424	-1.37167	-1.13398	19	22	12	44	14	72
Belone svetovidovi	-0.810855	-0.141661	-0.0536319	-0.0537162	-0.157643	-0.258836	-1.30503	-1.11922	-0.742855	-1.23529	-0.785527	-1.63204	-0.71793	-1.25549	-1.57691	-1.32502	16	22	13	40	14	75
Belone svetovidovi	-0.836834	-0.141938	-0.0525387	-0.0523671	-0.15435	-0.242877	-1.43423	-1.13788	-0.783668	-1.18622	-0.780719	-1.59251	-0.722454	-1.31041	-1.44323	-1.30253	19	23	12	39	11	74
Belone svetovidovi	-0.873485	-0.14261	-0.0516513	-0.0593335	-0.164124	-0.264363	-1.38519	-1.17106	-0.807166	-1.17031	-0.772286	-1.59845	-0.721349	-1.40181	-1.58058	-1.22515	19	20	13	45	12	80
Belone svetovidovi	-0.828574	-0.134919	-0.0449425	-0.0558861	-0.153592	-0.24417	-1.39188	-1.15458	-0.820592	-1.207	-0.768315	-1.60084	-0.742038	-1.32796	-1.53026	-1.25006	16	22	13	39	14	74
Belone svetovidovi	-0.87447	-0.154131	-0.0515279	-0.0504443	-0.159539	-0.255355	-1.48087	-1.14433	-0.8002	-1.16528	-0.726109	-1.69015	-0.691417	-1.21053	-1.41198	-1.15904	19	23	13	44	14	85
Belone svetovidovi	-0.833872	-0.137512	-0.0497901	-0.0543371	-0.1583	-0.259085	-1.44382	-1.17219	-0.799682	-1.12508	-0.781714	-1.54337	-0.717697	-1.18131	-1.50362	-1.35376	19	20	13	42	12	80
Belone svetovidovi	-0.808336	-0.139654	-0.0480566	-0.0530623	-0.15541	-0.236868	-1.45284	-1.16386	-0.788169	-1.14598	-0.766607	-1.47641	-0.719977	-1.33537	-1.47693	-1.32518	18	22	13	43	15	74
Belone svetovidovi	-0.913882	-0.147544	-0.0566185	-0.0526013	-0.152074	-0.238038	-1.54229	-1.21718	-0.80617	-1.23244	-0.776632	-1.59006	-0.729987	-1.23654	-1.49436	-1.12498	17	23	13	43	14	82
Belone svetovidovi	-0.975979	-0.146211	-0.0498653	-0.0505768	-0.154376	-0.257979	-1.46942	-1.16559	-0.832618	-1.17604	-0.746589	-1.62565	-0.718797	-1.22064	-1.46248	-1.12208	19	23	13	40	13	84
Belone svetovidovi	-0.81979	-0.13572	-0.052071	-0.0604108	-0.143395	-0.260886	-1.38466	-1.21487	-0.80449	-1.13111	-0.808298	-1.58931	-0.80519	-1.22384	-1.70312	-1.18108	18	22	13	45	11	83
Belone svetovidovi	-0.870044	-0.150277	-0.0659927	-0.066042	-0.159671	-0.262047	-1.64532	-1.22718	-0.849467	-1.13387	-0.817245	-1.51355	-0.76547	-1.29049	-1.43606	-1.09831	17	23	13	39	12	84
Belone svetovidovi	-0.9089	-0.151967	-0.0538839	-0.0534581	-0.161087	-0.24764	-1.47481	-1.25782	-0.815768	-1.22321	-0.742514	-1.58541	-0.707973	-1.28894	-1.66114	-1.17582	17	22	13	40	15	86
Belone svetovidovi	-0.825282	-0.14056	-0.0493236	-0.0541889	-0.158937	-0.240652	-1.43659	-1.17204	-0.75506	-1.19794	-0.76492	-1.52309	-0.718726	-1.31856	-1.51036	-1.23696	17	23	13	41	16	71
Belone svetovidovi	-0.791951	-0.152609	-0.0537543	-0.0520814	-0.156859	-0.26607	-1.39683	-1.08429	-0.751604	-1.19424	-0.741384	-1.55052	-0.713747	-1.19424	-1.37167	-1.13398	19	22	12	44	14	72
Belone svetovidovi	-0.810855	-0.141661	-0.0536319	-0.0537162	-0.157643	-0.258836	-1.30503	-1.11922	-0.742855	-1.23529	-0.785527	-1.63204	-0.71793	-1.25549	-1.57691	-1.32502	16	22	13	40	14	75
Tylosorus imperialis	-0.876711	-0.144688	-0.0388969	-0.0368954	-0.145913	-0.291509	-1.51161	-1.20494	-0.835008	-1.22926	-0.702276	-1.62624	-0.684277	-1.1917	-1.50039	-1.02847	24	22	13	0	30	90
Tylosorus imperialis	-0.917924	-0.146824	-0.0344429	-0.034049	-0.151798	-0.281477	-1.54175	-1.26627	-0.825877	-1.18751	-0.670199	-1.66815	-0.657362	-1.22985	-1.59263	-1.05966	23	21	13	0	29	91
Tylosorus imperialis	-0.940059	-0.151661	-0.0420308	-0.0429154	-0.1526	-0.278555	-1.42673	-1.15781	-0.757827	-1.17472	-0.693213	-1.76023	-0.687732	-1.20895	-1.48879	-1.05457	24	23	14	0	24	93
Tylosorus imperialis	-0.979927	-0.157363	-0.0421847	-0.0396677	-0.159965	-0.299887	-1.56245	-1.26215	-0.820424	-1.18774	-0.669887	-1.53539	-0.654874	-1.21273	-1.56342	-1.04	24	22	13	0	19	92
Tylosorus imperialis	-0.886756	-0.144644	-0.0327776	-0.0351436	-0.149812	-0.281903	-1.53359	-1.2308	-0.835857	-1.21659	-0.674966	-1.63904	-0.665527	-1.216	-1.52939	-1.07045	22	20	12	0	29	91
Tylosorus imperialis	-0.87891	-0.148923	-0.0375945	-0.0380869	-0.152806	-0.283534	-1.46903	-1.22856	-0.836047	-1.22979	-0.682915	-1.68847	-0.663959	-1.19589	-1.59096	-1.08117	21	20	13	0	27	89
Tylosorus imperialis	-0.85439	-0.136598	-0.0267059	-0.0283111	-0.143712	-0.289953	-1.52048	-1.25473	-0.860691	-1.21698	-0.674813	-1.57554	-0.656433	-1.20839	-1.5918	-1.06442	24	22	13	0	25	90
Tylosorus imperialis	-0.888151	-0.151845	-0.0395105	-0.0398176	-0.156377	-0.284422	-1.51388	-1.24602	-0.835524	-1.22867	-0.679693	-1.63885	-0.663775	-1.18668	-1.58085	-1.04397	23	19	13	0	30	93
Tylosorus imperialis	-0.920493	-0.14442	-0.038369	-0.0419904	-0.151837	-0.292939	-1.53693	-1.24312	-0.861611	-1.21698	-0.690715	-1.59697	-0.692624	-1.21996	-1.55109	-0.998268	22	20	13	0	39	92
Tylosorus imperialis	-0.896377	-0.141228	-0.0332777	-0.0375327	-0.146092	-0.286947	-1.56851	-1.28323	-0.870199	-1.25091	-0.685221	-1.71367	-0.690103	-1.23421	-1.59967	-1.09521	24	22	12	0	29	93
Tylosorus imperialis	-0.875255	-0.150878	-0.0365828	-0.037383	-0.159448	-0.289199	-1.48615	-1.19554	-0.82472	-1.21779	-0.664341	-1.54859	-0.647105	-1.18573	-1.50658	-1.07039	23	21	13	0	32	90
Tylosorus imperialis	-0.909686	-0.152612	-0.0400793	-0.0407799	-0.157544	-0.294261	-1.59286	-1.278	-0.874414	-1.23896	-0.679618	-1.66926	-0.662906	-1.19067	-1.56551	-1.01674	24	24	12	0	32	86
Tylosorus imperialis	-0.909742	-0.143197	-0.0359536	-0.0372168	-0.151218	-0.294595	-1.55251	-1.24677	-0.847147	-1.18679	-0.693806	-1.64016	-0.667241	-1.15866	-1.54089	-0.997964	24	19	12	0	33	88
Tylosorus imperialis	-0.882307	-0.148509	-0.0349036	-0.0365082	-0.152088	-0.28616	-1.56625	-1.28042	-0.874437	-1.21594	-0.668972	-1.59405	-0.664226	-1.18878	-1.59619	-1.06795	20	19	13	0	33	89
Tylosorus imperialis	-0.876721	-0.14151	-0.0368557	-0.0366872	-0.149154	-0.2856	-1.5012	-1.22279	-0.854162	-1.1834	-0.69909	-1.63111	-0.674578	-1.20714	-1.54767	-0.976216	24	21	13	0	32	95
Tylosorus imperialis	-0.907689	-0.141001	-0.0353659	-0.0345972	-0.146718	-0.291429	-1.52973	-1.31906	-0.85695	-1.20124	-0.697017	-1.61477	-0.675637	-1.15385	-1.734	-1.04864	24	23	14	0	21	89
Tylosorus imperialis	-0.856282	-0.151716	-0.0368335	-0.0343666	-0.155115	-0.291877	-1.46693	-1.23031	-0.849647	-1.20382	-0.668401	-1.64735	-0.643581	-1.15091	-1.60167	-0.995985	25	23	12	0	21	90
Tylosorus imperialis	-0.895415	-0.156226	-0.046252	-0.0479157	-0.159054	-0.293328	-1.51659	-1.3059	-0.872732	-1.16685	-0.696236	-1.6228	-0.683569	-1.19527	-1.72082	-1.09038	25	24	13	0	11	91
Tylosorus imperialis	-0.897658	-0.152097	-0.034511	-0.0346894	-0.156284	-0.297772	-1.4688	-1.28817	-0.819286	-1.21826	-0.654948	-1.61287	-0.644368	-1.24751	-1.74583	-1.12525	24	20	12	0	30	93
Tylosorus imperialis	-0.918302	-0.150694	-0.0373316	-0.039361	-0.155753	-0.298766	-1.59341	-1.31489	-0.888196	-1.18645	-0.672198	-1.59194	-0.663035	-1.10209	-1.6317	-0.963931	20	20	13	0	33	92
Tylosorus imperialis	-0.897225	-0.144895	-0.0398598	-0.0374021	-0.14366	-0.284903	-1.51281	-1.22244	-0.85979	-1.21222	-0.70744	-1.69629	-0.690436	-1.20488	-1.53399	-1.00072	24	22	13	0	26	91
Tylosorus imperialis	-0.877607	-0.142213	-0.0361724	-0.0358664	-0.149448	-0.293524	-1.50609	-1.21648	-0.852807	-1.19924	-0.692287	-1.70529	-0.672364	-1.16153	-1.52889	-1.02837	24	21	13	0	42	89
Tylosorus imperialis	-0.82684	-0.162783	-0.0469759	-0.0482734	-0.179944	-0.328961	-1.45704	-1.21676	-0.823187	-1.14764	-0.671465	-1.63378	-0.625683	-1.08996	-1.58592	-1.13506	24	20	15	0	29	90
Tylosorus imperialis	-0.8466	-0.149657	-0.0417543	-0.0393228	-0.155296	-0.303934	-1.5037	-1.23226	-0.839081	-1.18035	-0.692565	-1.659	-0.667372	-1.12263	-1.5648	-0.999892	24	23	14	0	25	93
Tylosorus imperialis	-0.956298	-0.149086	-0.0371201	-0.0371893	-0.146563	-0.29351	-1.61335	-1.23166	-0.875126	-1.18224	-0.679851	-1.6721	-0.682956	-1.16259	-1.45566	-0.964784	24	23	13	0	21	92
Tylosorus imperialis	-0.880024	-0.148025	-0.0314402	-0.0341818	-0.153088	-0.290571	-1.54675	-1.2338	-0.83864	-1.12281	-0.657996	-1.65751	-0.651155	-1.1535	-1.51939	-1.14679	26	20	13	0	32	93
Tylosorus imperialis	-0.909097	-0.142935	-0.0422985	-0.042131	-0.146244	-0.292598	-1.57317	-1.30762	-0.902435	-1.20831	-0.723691	-1.65693	-0.709255	-1.1433	-1.64716	-0.997197	24	20	13	0	26	90
Tylosorus imperialis	-0.897112	-0.143573	-0.0350223	-0.0365363	-0.145707	-0.287762	-1.61559	-1.32904	-0.888566	-1.18424	-0.688735	-1.58737	-0.685076	-1.1744	-1.64446	-1.03912	25	23	13	0	22	86
Tylosorus imperialis	-0.89625	-0.149507	-0.0347827	-0.0369843	-0.150519	-0.292167	-1.56997	-1.28334	-0.841006	-1.16337	-0.66901	-1.62618	-0.660882	-1.12833	-1.59862	-1.03208	23	22	14	0	23	88
Tylosorus imperialis	-0.893531	-0.16145	-0.0413252	-0.0411104	-0.164076	-0.304537	-1.60145	-1.27018	-0.836165	-1.22236	-0.651056	-1.63261	-0.649078	-1.1618	-1.54287	-1.12977	23	19	13	0	44	89
Tylosorus imperialis	-0.918982	-0.146176	-0.0382405	-0.0412555	-0.149337	-0.288176	-1.55142	-1.26412	-0.842872	-1.182	-0.691768	-1.52802	-0.694498	-1.14212	-1.57177	-1.09586	24	22	13	0	31	95
Tylosorus imperialis	-0.864871	-0.146083	-0.0384969	-0.0360764	-0.15171	-0.29549	-1.53112	-1.2361	-0.849429	-1.22868	-0.694512	-1.69363	-0.661514	-1.17538	-1.54312	-1.0663	24	20	12	0	34	89
Tylosorus imperialis	-0.887007	-0.137273	-0.0320604	-0.0393055	-0.147959	-0.277109	-1.49641	-1.23267	-0.828917	-1.19252	-0.687929	-1.68061	-0.693874	-1.14376	-1.57392	-1.11774	22	22	13	0	19	95
Tylosorus imperialis	-0.876711	-0.144688	-0.0388969	-0.0368954	-0.145913	-0.291509	-1.51161	-1.20494	-0.835008	-1.22926	-0.702276	-1.62624	-0.684277	-1.1917	-1.50039	-1.02847	24	22	13	0	30	90
Tylosorus imperialis	-0.917924	-0.146824	-0.0344429	-0.034049	-0.151798	-0.281477	-1.54175	-1.26627	-0.825877	-1.18751	-0.670199	-1.66815	-0.657362	-1.22985	-1.59263	-1.05966	23	21	13	0	29	91
Tylosorus imperialis	-0.940059	-0.151661	-0.0420308	-0.0429154	-0.1526	-0.278555	-1.42673	-1.15781	-0.757827	-1.17472	-0.693213	-1.76023	-0.687732	-1.20895	-1.48879	-1.05457	24	23	14	0	24	93
Tylosorus imperialis	-0.979927	-0.157363	-0.0421847	-0.0396677	-0.159965	-0.299887	-1.56245	-1.26215	-0.820424	-1.18774	-0.669887	-1.53539	-0.654874	-1.21273	-1.56342	-1.04	24	22	13	0	19	92
Tylosorus imperialis	-0.886756	-0.144644	-0.0327776	-0.0351436	-0.149812	-0.281903	-1.53359	-1.2308	-0.835857	-1.21659	-0.674966	-1.63904	-0.665527	-1.216	-1.52939	-1.07045	22	20	12	0	29	91
Tylosorus imperialis	-0.87891	-0.148923	-0.0375945	-0.0380869	-0.152806	-0.283534	-1.46903	-1.22856	-0.836047	-1.22979	-0.682915	-1.68847	-0.663959	-1.19589	-1.59096	-1.08117	21	20	13	0	27	89
Tylosorus imperialis	-0.85439	-0.136598	-0.0267059	-0.0283111	-0.143712	-0.289953	-1.52048	-1.25473	-0.860691	-1.21698	-0.674813	-1.57554	-0.656433	-1.20839	-1.5918	-1.06442	24	22	13	0	25	90
Tylosorus imperialis	-0.888151	-0.151845	-0.0395105	-0.0398176	-0.156377	-0.284422	-1.51388	-1.24602	-0.835524	-1.22867	-0.679693	-1.63885	-0.663775	-1.18668	-1.58085	-1.04397	23	19	13	0	30	93
Tylosorus imperialis	-0.920493	-0.14442	-0.038369	-0.0419904	-0.151837	-0.292939	-1.53693	-1.24312	-0.861611	-1.21698	-0.690715	-1.59697	-0.692624	-1.21996	-1.55109	-0.998268	22	20	13	0	39	92
Tylosorus imperialis	-0.896377	-0.141228	-0.0332777	-0.0375327	-0.146092	-0.286947	-1.56851	-1.28323	-0.870199	-1.25091	-0.685221	-1.71367	-0.690103	-1.23421	-1.59967	-1.09521	24	22	12	0	29	93
Tylosorus imperialis	-0.875255	-0.150878	-0.0365828	-0.037383	-0.159448	-0.289199	-1.48615	-1.19554	-0.82472	-1.21779	-0.664341	-1.54859	-0.647105	-1.18573	-1.50658	-1.07039	23	21	13	0	32	90
Tylosorus imperialis	-0.909686	-0.152612	-0.0400793	-0.0407799	-0.157544	-0.294261	-1.59286	-1.278	-0.874414	-1.23896	-0.679618	-1.66926	-0.662906	-1.19067	-1.56551	-1.01674	24	24	12	0	32	86
Tylosorus imperialis	-0.909742	-0.143197	-0.0359536	-0.0372168	-0.151218	-0.294595	-1.55251	-1.24677	-0.847147	-1.18679	-0.693806	-1.64016	-0.667241	-1.15866	-1.54089	-0.997964	24	19	12	0	33	88
Tylosorus imperialis	-0.882307	-0.148509	-0.0349036	-0.0365082	-0.152088	-0.28616	-1.56625	-1.28042	-0.874437	-1.21594	-0.668972	-1.59405	-0.664226	-1.18878	-1.59619	-1.06795	20	19	13	0	33	89
Tylosorus imperialis	-0.876721	-0.14151	-0.0368557	-0.0366872	-0.149154	-0.2856	-1.5012	-1.22279	-0.854162	-1.1834	-0.69909	-1.63111	-0.674578	-1.20714	-1.54767	-0.976216	24	21	13	0	32	95
Tylosorus imperialis	-0.907689	-0.141001	-0.0353659	-0.0345972	-0.146718	-0.291429	-1.52973	-1.31906	-0.85695	-1.20124	-0.697017	-1.61477	-0.675637	-1.15385	-1.734	-1.04864	24	23	14	0	21	89
Tylosorus imperialis	-0.856282	-0.151716	-0.0368335	-0.0343666	-0.155115	-0.291877	-1.46693	-1.23031	-0.849647	-1.20382	-0.668401	-1.64735	-0.643581	-1.15091	-1.60167	-0.995985	25	23	12	0	21	90
Tylosorus imperialis	-0.895415	-0.156226	-0.046252	-0.0479157	-0.159054	-0.293328	-1.51659	-1.3059	-0.872732	-1.16685	-0.696236	-1.6228	-0.683569	-1.19527	-1.72082	-1.09038	25	24	13	0	11	91
Tylosorus imperialis	-0.897658	-0.152097	-0.034511	-0.0346894	-0.156284	-0.297772	-1.4688	-1.28817	-0.819286	-1.21826	-0.654948	-1.61287	-0.644368	-1.24751	-1.74583	-1.12525	24	20	12	0	30	93
Tylosorus imperialis	-0.918302	-0.150694	-0.0373316	-0.039361	-0.155753	-0.298766	-1.59341	-1.31489	-0.888196	-1.18645	-0.672198	-1.59194	-0.663035	-1.10209	-1.6317	-0.963931	20	20	13	0	33	92
Tylosorus imperialis	-0.897225	-0.144895	-0.0398598	-0.0374021	-0.14366	-0.284903	-1.51281	-1.22244	-0.85979	-1.21222	-0.70744	-1.69629	-0.690436	-1.20488	-1.53399	-1.00072	24	22	13	0	26	91
Tylosorus imperialis	-0.877607	-0.142213	-0.0361724	-0.0358664	-0.149448	-0.293524	-1.50609	-1.21648	-0.852807	-1.19924	-0.692287	-1.70529	-0.672364	-1.16153	-1.52889	-1.02837	24	21	13	0	42	89
Tylosorus imperialis	-0.82684	-0.162783	-0.0469759	-0.0482734	-0.179944	-0.328961	-1.45704	-1.21676	-0.823187	-1.14764	-0.671465	-1.63378	-0.625683	-1.08996	-1.58592	-1.13506	24	20	15	0	29	90
Tylosorus imperialis	-0.8466	-0.149657	-0.0417543	-0.0393228	-0.155296	-0.303934	-1.5037	-1.23226	-0.839081	-1.18035	-0.692565	-1.659	-0.667372	-1.12263	-1.5648	-0.999892	24	23	14	0	25	93
Tylosorus imperialis	-0.956298	-0.149086	-0.0371201	-0.0371893	-0.146563	-0.29351	-1.61335	-1.23166	-0.875126	-1.18224	-0.679851	-1.6721	-0.682956	-1.16259	-1.45566	-0.964784	24	23	13	0	21	92
Tylosorus imperialis	-0.880024	-0.148025	-0.0314402	-0.0341818	-0.153088	-0.290571	-1.54675	-1.2338	-0.83864	-1.12281	-0.657996	-1.65751	-0.651155	-1.1535	-1.51939	-1.14679	26	20	13	0	32	93
Tylosorus imperialis	-0.909097	-0.142935	-0.0422985	-0.042131	-0.146244	-0.292598	-1.57317	-1.30762	-0.902435	-1.20831	-0.723691	-1.65693	-0.709255	-1.1433	-1.64716	-0.997197	24	20	13	0	26	90
Tylosorus imperialis	-0.897112	-0.143573	-0.0350223	-0.0365363	-0.145707	-0.287762	-1.61559	-1.32904	-0.888566	-1.18424	-0.688735	-1.58737	-0.685076	-1.1744	-1.64446	-1.03912	25	23	13	0	22	86
Tylosorus imperialis	-0.89625	-0.149507	-0.0347827	-0.0369843	-0.150519	-0.292167	-1.56997	-1.28334	-0.841006	-1.16337	-0.66901	-1.62618	-0.660882	-1.12833	-1.59862	-1.03208	23	22	14	0	23	88
Tylosorus imperialis	-0.893531	-0.16145	-0.0413252	-0.0411104	-0.164076	-0.304537	-1.60145	-1.27018	-0.836165	-1.22236	-0.651056	-1.63261	-0.649078	-1.1618	-1.54287	-1.12977	23	19	13	0	44	89
Tylosorus imperialis	-0.918982	-0.146176	-0.0382405	-0.0412555	-0.149337	-0.288176	-1.55142	-1.26412	-0.842872	-1.182	-0.691768	-1.52802	-0.694498	-1.14212	-1.57177	-1.09586	24	22	13	0	31	95
Tylosorus imperialis	-0.864871	-0.146083	-0.0384969	-0.0360764	-0.15171	-0.29549	-1.53112	-1.2361	-0.849429	-1.22868	-0.694512	-1.69363	-0.661514	-1.17538	-1.54312	-1.0663	24	20	12	0	34	89
Tylosorus imperialis	-0.887007	-0.137273	-0.0320604	-0.0393055	-0.147959	-0.277109	-1.49641	-1.23267	-0.828917	-1.19252	-0.687929	-1.68061	-0.693874	-1.14376	-1.57392	-1.11774	22	22	13	0	19	95
Tylosorus imperialis	-0.82684	-0.162783	-0.0469759	-0.0482734	-0.179944	-0.328961	-1.45704	-1.21676	-0.823187	-1.14764	-0.671465	-1.63378	-0.625683	-1.08996	-1.58592	-1.13506	24	20	15	0	29	90
Tylosorus imperialis	-0.8466	-0.149657	-0.0417543	-0.0393228	-0.155296	-0.303934	-1.5037	-1.23226	-0.839081	-1.18035	-0.692565	-1.659	-0.667372	-1.12263	-1.5648	-0.999892	24	23	14	0	25	93
Tylosorus imperialis	-0.956298	-0.149086	-0.0371201	-0.0371893	-0.146563	-0.29351	-1.61335	-1.23166	-0.875126	-1.18224	-0.679851	-1.6721	-0.682956	-1.16259	-1.45566	-0.964784	24	23	13	0	21	92
Tylosorus imperialis	-0.880024	-0.148025	-0.0314402	-0.0341818	-0.153088	-0.290571	-1.54675	-1.2338	-0.83864	-1.12281	-0.657996	-1.65751	-0.651155	-1.1535	-1.51939	-1.14679	26	20	13	0	32	93
Tylosorus imperialis	-0.909097	-0.142935	-0.0422985	-0.042131	-0.146244	-0.292598	-1.57317	-1.30762	-0.902435	-1.20831	-0.723691	-1.65693	-0.709255	-1.1433	-1.64716	-0.997197	24	20	13	0	26	90
Tylosorus imperialis	-0.897112	-0.143573	-0.0350223	-0.0365363	-0.145707	-0.287762	-1.61559	-1.32904	-0.888566	-1.18424	-0.688735	-1.58737	-0.685076	-1.1744	-1.64446	-1.03912	25	23	13	0	22	86
Tylosorus imperialis	-0.89625	-0.149507	-0.0347827	-0.0369843	-0.150519	-0.292167	-1.56997	-1.28334	-0.841006	-1.16337	-0.66901	-1.62618	-0.660882	-1.12833	-1.59862	-1.03208	23	22	14	0	23	88
Tylosorus imperialis	-0.893531	-0.16145	-0.0413252	-0.0411104	-0.164076	-0.304537	-1.60145	-1.27018	-0.836165	-1.22236	-0.651056	-1.63261	-0.649078	-1.1618	-1.54287	-1.12977	23	19	13	0	44	89
Tylosorus imperialis	-0.918982	-0.146176	-0.0382405	-0.0412555	-0.149337	-0.288176	-1.55142	-1.26412	-0.842872	-1.182	-0.691768	-1.52802	-0.694498	-1.14212	-1.57177	-1.09586	24	22	13	0	31	95
Tylosorus imperialis	-0.864871	-0.146083	-0.0384969	-0.0360764	-0.15171	-0.29549	-1.53112	-1.2361	-0.849429	-1.22868	-0.694512	-1.69363	-0.661514	-1.17538	-1.54312	-1.0663	24	20	12	0	34	89
Tylosorus imperialis	-0.887007	-0.137273	-0.0320604	-0.0393055	-0.147959	-0.277109	-1.49641	-1.23267	-0.828917	-1.19252	-0.687929	-1.68061	-0.693874	-1.14376	-1.57392	-1.11774	22	22	13	0	19	95
Tylosorus imperialis	-0.876711	-0.144688	-0.0388969	-0.0368954	-0.145913	-0.291509	-1.51161	-1.20494	-0.835008	-1.22926	-0.702276	-1.62624	-0.684277	-1.1917	-1.50039	-1.02847	24	22	13	0	30	90
Tylosorus imperialis	-0.917924	-0.146824	-0.0344429	-0.034049	-0.151798	-0.281477	-1.54175	-1.26627	-0.825877	-1.18751	-0.670199	-1.66815	-0.657362	-1.22985	-1.59263	-1.05966	23	21	13	0	29	91
Tylosorus imperialis	-0.940059	-0.151661	-0.0420308	-0.0429154	-0.1526	-0.278555	-1.42673	-1.15781	-0.757827	-1.17472	-0.693213	-1.76023	-0.687732	-1.20895	-1.48879	-1.05457	24	23	14	0	24	93
Tylosorus imperialis	-0.979927	-0.157363	-0.0421847	-0.0396677	-0.159965	-0.299887	-1.56245	-1.26215	-0.820424	-1.18774	-0.669887	-1.53539	-0.654874	-1.21273	-1.56342	-1.04	24	22	13	0	19	92
Tylosorus imperialis	-0.886756	-0.144644	-0.0327776	-0.0351436	-0.149812	-0.281903	-1.53359	-1.2308	-0.835857	-1.21659	-0.674966	-1.63904	-0.665527	-1.216	-1.52939	-1.07045	22	20	12	0	29	91
Tylosorus imperialis	-0.87891	-0.148923	-0.0375945	-0.0380869	-0.152806	-0.283534	-1.46903	-1.22856	-0.836047	-1.22979	-0.682915	-1.68847	-0.663959	-1.19589	-1.59096	-1.08117	21	20	13	0	27	89
Tylosorus imperialis	-0.85439	-0.136598	-0.0267059	-0.0283111	-0.143712	-0.289953	-1.52048	-1.25473	-0.860691	-1.21698	-0.674813	-1.57554	-0.656433	-1.20839	-1.5918	-1.06442	24	22	13	0	25	90
Tylosorus imperialis	-0.888151	-0.151845	-0.0395105	-0.0398176	-0.156377	-0.284422	-1.51388	-1.24602	-0.835524	-1.22867	-0.679693	-1.63885	-0.663775	-1.18668	-1.58085	-1.04397	23	19	13	0	30	93
Tylosorus imperialis	-0.920493	-0.14442	-0.038369	-0.0419904	-0.151837	-0.292939	-1.53693	-1.24312	-0.861611	-1.21698	-0.690715	-1.59697	-0.692624	-1.21996	-1.55109	-0.998268	22	20	13	0	39	92
Tylosorus imperialis	-0.896377	-0.141228	-0.0332777	-0.0375327	-0.146092	-0.286947	-1.56851	-1.28323	-0.870199	-1.25091	-0.685221	-1.71367	-0.690103	-1.23421	-1.59967	-1.09521	24	22	12	0	29	93
Tylosorus imperialis	-0.897658	-0.152097	-0.034511	-0.0346894	-0.156284	-0.297772	-1.4688	-1.28817	-0.819286	-1.21826	-0.654948	-1.61287	-0.644368	-1.24751	-1.74583	-1.12525	24	20	12	0	30	93
Tylosorus imperialis	-0.918302	-0.150694	-0.0373316	-0.039361	-0.155753	-0.298766	-1.59341	-1.31489	-0.888196	-1.18645	-0.672198	-1.59194	-0.663035	-1.10209	-1.6317	-0.963931	20	20	13	0	33	92
Tylosorus imperialis	-0.897225	-0.144895	-0.0398598	-0.0374021	-0.14366	-0.284903	-1.51281	-1.22244	-0.85979	-1.21222	-0.70744	-1.69629	-0.690436	-1.20488	-1.53399	-1.00072	24	22	13	0	26	91
Tylosorus imperialis	-0.877607	-0.142213	-0.0361724	-0.0358664	-0.149448	-0.293524	-1.50609	-1.21648	-0.852807	-1.19924	-0.692287	-1.70529	-0.672364	-1.16153	-1.52889	-1.02837	24	21	13	0	42	89
Tylosorus imperialis	-0.82684	-0.162783	-0.0469759	-0.0482734	-0.179944	-0.328961	-1.45704	-1.21676	-0.823187	-1.14764	-0.671465	-1.63378	-0.625683	-1.08996	-1.58592	-1.13506	24	20	15	0	29	90
Tylosorus imperialis	-0.8466	-0.149657	-0.0417543	-0.0393228	-0.155296	-0.303934	-1.5037	-1.23226	-0.839081	-1.18035	-0.692565	-1.659	-0.667372	-1.12263	-1.5648	-0.999892	24	23	14	0	25	93
Tylosorus imperialis	-0.956298	-0.149086	-0.0371201	-0.0371893	-0.146563	-0.29351	-1.61335	-1.23166	-0.875126	-1.18224	-0.679851	-1.6721	-0.682956	-1.16259	-1.45566	-0.964784	24	23	13	0	21	92
Tylosorus imperialis	-0.880024	-0.148025	-0.0314402	-0.0341818	-0.153088	-0.290571	-1.54675	-1.2338	-0.83864	-1.12281	-0.657996	-1.65751	-0.651155	-1.1535	-1.51939	-1.14679	26	20	13	0	32	93
Tylosorus imperialis	-0.909097	-0.142935	-0.0422985	-0.042131	-0.146244	-0.292598	-1.57317	-1.30762	-0.902435	-1.20831	-0.723691	-1.65693	-0.709255	-1.1433	-1.64716	-0.997197	24	20	13	0	26	90
Tylosorus imperialis	-0.897112	-0.143573	-0.0350223	-0.0365363	-0.145707	-0.287762	-1.61559	-1.32904	-0.888566	-1.18424	-0.688735	-1.58737	-0.685076	-1.1744	-1.64446	-1.03912	25	23	13	0	22	86
Tylosorus imperialis	-0.89625	-0.149507	-0.0347827	-0.0369843	-0.150519	-0.292167	-1.56997	-1.28334	-0.841006	-1.16337	-0.66901	-1.62618	-0.660882	-1.12833	-1.59862	-1.03208	23	22	14	0	23	88
Tylosorus imperialis	-0.893531	-0.16145	-0.0413252	-0.0411104	-0.164076	-0.304537	-1.60145	-1.27018	-0.836165	-1.22236	-0.651056	-1.63261	-0.649078	-1.1618	-1.54287	-1.12977	23	19	13	0	44	89
Tylosorus imperialis	-0.918982	-0.146176	-0.0382405	-0.0412555	-0.149337	-0.288176	-1.55142	-1.26412	-0.842872	-1.182	-0.691768	-1.52802	-0.694498	-1.14212	-1.57177	-1.09586	24	22	13	0	31	95
Tylosorus imperialis	-0.864871	-0.146083	-0.0384969	-0.0360764	-0.15171	-0.29549	-1.53112	-1.2361	-0.849429	-1.22868	-0.694512	-1.69363	-0.661514	-1.17538	-1.54312	-1.0663	24	20	12	0	34	89
Tylosorus imperialis	-0.887007	-0.137273	-0.0320604	-0.0393055	-0.147959	-0.277109	-1.49641	-1.23267	-0.828917	-1.19252	-0.687929	-1.68061	-0.693874	-1.14376	-1.57392	-1.11774	22	22	13	0	19	95
Tylosorus imperialis	-0.82684	-0.162783	-0.0469759	-0.0482734	-0.179944	-0.328961	-1.45704	-1.21676	-0.823187	-1.14764	-0.671465	-1.63378	-0.625683	-1.08996	-1.58592	-1.13506	24	20	15	0	29	90
Tylosorus imperialis	-0.8466	-0.149657	-0.0417543	-0.0393228	-0.155296	-0.303934	-1.5037	-1.23226	-0.839081	-1.18035	-0.692565	-1.659	-0.667372	-1.12263	-1.5648	-0.999892	24	23	14	0	25	93
Tylosorus imperialis	-0.956298	-0.149086	-0.0371201	-0.0371893	-0.146563	-0.29351	-1.61335	-1.23166	-0.875126	-1.18224	-0.679851	-1.6721	-0.682956	-1.16259	-1.45566	-0.964784	24	23	13	0	21	92
Tylosorus imperialis	-0.880024	-0.148025	-0.0314402	-0.0341818	-0.153088	-0.290571	-1.54675	-1.2338	-0.83864	-1.12281	-0.657996	-1.65751	-0.651155	-1.1535	-1.51939	-1.14679	26	20	13	0	32	93
Tylosorus imperialis	-0.909097	-0.142935	-0.0422985	-0.042131	-0.146244	-0.292598	-1.57317	-1.30762	-0.902435	-1.20831	-0.723691	-1.65693	-0.709255	-1.1433	-1.64716	-0.997197	24	20	13	0	26	90
Tylosorus imperialis	-0.897112	-0.143573	-0.0350223	-0.0365363	-0.145707	-0.287762	-1.61559	-1.32904	-0.888566	-1.18424	-0.688735	-1.58737	-0.685076	-1.1744	-1.64446	-1.03912	25	23	13	0	22	86
Tylosorus imperialis	-0.89625	-0.149507	-0.0347827	-0.0369843	-0.150519	-0.292167	-1.56997	-1.28334	-0.841006	-1.16337	-0.66901	-1.62618	-0.660882	-1.12833	-1.59862	-1.03208	23	22	14	0	23	88
Tylosorus imperialis	-0.893531	-0.16145	-0.0413252	-0.0411104	-0.164076	-0.304537	-1.60145	-1.27018	-0.836165	-1.22236	-0.651056	-1.63261	-0.649078	-1.1618	-1.54287	-1.12977	23	19	13	0	44	89
Tylosorus imperialis	-0.918982	-0.146176	-0.0382405	-0.0412555	-0.149337	-0.288176	-1.55142	-1.26412	-0.842872	-1.182	-0.691768	-1.52802	-0.694498	-1.14212	-1.57177	-1.09586	24	22	13	0	31	95
Tylosorus imperialis	-0.864871	-0.146083	-0.0384969	-0.0360764	-0.15171	-0.29549	-1.53112	-1.2361	-0.849429	-1.22868	-0.694512	-1.69363	-0.661514	-1.17538	-1.54312	-1.0663	24	20	12	0	34	89
Tylosorus imperialis	-0.887007	-0.137273	-0.0320604	-0.0393055	-0.147959	-0.277109	-1.49641	-1.23267	-0.828917	-1.19252	-0.687929	-1.68061	-0.693874	-1.14376	-1.57392	-1.11774	22	22	13	0	19	95
Tylosorus imperialis	-0.876711	-0.144688	-0.0388969	-0.0368954	-0.145913	-0.291509	-1.51161	-1.20494	-0.835008	-1.22926	-0.702276	-1.62624	-0.684277	-1.1917	-1.50039	-1.02847	24	22	13	0	30	90
Tylosorus imperialis	-0.89625	-0.149507	-0.0347827	-0.0369843	-0.150519	-0.292167	-1.56997	-1.28334	-0.841006	-1.16337	-0.66901	-1.62618	-0.660882	-1.12833	-1.59862	-1.03208	23	22	14	0	23	88
Tylosorus imperialis	-0.893531	-0.16145	-0.0413252	-0.0411104	-0.164076	-0.304537	-1.60145	-1.27018	-0.836165	-1.22236	-0.651056	-1.63261	-0.649078	-1.1618	-1.54287	-1.12977	23	19	13	0	44	89
Tylosorus imperialis	-0.918982	-0.146176	-0.0382405	-0.0412555	-0.149337	-0.288176	-1.55142	-1.26412	-0.842872	-1.182	-0.691768	-1.52802	-0.694498	-1.14212	-1.57177	-1.09586	24	22	13	0	31	95
Tylosorus imperialis	-0.864871	-0.146083	-0.0384969	-0.0360764	-0.15171	-0.29549	-1.53112	-1.2361	-0.849429	-1.22868	-0.694512	-1.69363	-0.661514	-1.17538	-1.54312	-1.0663	24	20	12	0	34	89
Tylosorus imperialis	-0.887007	-0.137273	-0.0320604	-0.0393055	-0.147959	-0.277109	-1.49641	-1.23267	-0.828917	-1.19252	-0.687929	-1.68061	-0.693874	-1.14376	-1.57392	-1.11774	22	22	13	0	19	95
Tylosorus imperialis	-0.876711	-0.144688	-0.0388969	-0.0368954	-0.145913	-0.291509	-1.51161	-1.20494	-0.835008	-1.22926	-0.702276	-1.62624	-0.684277	-1.1917	-1.50039	-1.02847	24	22	13	0	30	90
Tylosorus imperialis	-0.917924	-0.146824	-0.0344429	-0.034049	-0.151798	-0.281477	-1.54175	-1.26627	-0.825877	-1.18751	-0.670199	-1.66815	-0.657362	-1.22985	-1.59263	-1.05966	23	21	13	0	29	91
Tylosorus imperialis	-0.940059	-0.151661	-0.0420308	-0.0429154	-0.1526	-0.278555	-1.42673	-1.15781	-0.757827	-1.17472	-0.693213	-1.76023	-0.687732	-1.20895	-1.48879	-1.05457	24	23	14	0	24	93
Tylosorus imperialis	-0.979927	-0.157363	-0.0421847	-0.0396677	-0.159965	-0.299887	-1.56245	-1.26215	-0.820424	-1.18774	-0.669887	-1.53539	-0.654874	-1.21273	-1.56342	-1.04	24	22	13	0	19	92
Tylosorus imperialis	-0.886756	-0.144644	-0.0327776	-0.0351436	-0.149812	-0.281903	-1.53359	-1.2308	-0.835857	-1.21659	-0.674966	-1.63904	-0.665527	-1.216	-1.52939	-1.07045	22	20	12	0	29	91
Tylosorus imperialis	-0.87891	-0.148923	-0.0375945	-0.0380869	-0.152806	-0.283534	-1.46903	-1.22856	-0.836047	-1.22979	-0.682915	-1.68847	-0.663959	-1.19589	-1.59096	-1.08117	21	20	13	0	27	89
Tylosorus imperialis	-0.85439	-0.136598	-0.0267059	-0.0283111	-0.143712	-0.289953	-1.52048	-1.25473	-0.860691	-1.21698	-0.674813	-1.57554	-0.656433	-1.20839	-1.5918	-1.06442	24	22	13	0	25	90
Tylosorus imperialis	-0.888151	-0.151845	-0.0395105	-0.0398176	-0.156377	-0.284422	-1.51388	-1.24602	-0.835524	-1.22867	-0.679693	-1.63885	-0.663775	-1.18668	-1.58085	-1.04397	23	19	13	0	30	93
Tylosorus imperialis	-0.920493	-0.14442	-0.038369	-0.0419904	-0.151837	-0.292939	-1.53693	-1.24312	-0.861611	-1.21698	-0.690715	-1.59697	-0.692624	-1.21996	-1.55109	-0.998268	22	20	13	0	39	92
Tylosorus imperialis	-0.896377	-0.141228	-0.0332777	-0.0375327	-0.146092	-0.286947	-1.56851	-1.28323	-0.870199	-1.25091	-0.685221	-1.71367	-0.690103	-1.23421	-1.59967	-1.09521	24	22	12	0	29	93
Tylosorus imperialis	-0.897658	-0.152097	-0.034511	-0.0346894	-0.156284	-0.297772	-1.4688	-1.28817	-0.819286	-1.21826	-0.654948	-1.61287	-0.644368	-1.24751	-1.74583	-1.12525	24	20	12	0	30	93
Tylosorus imperialis	-0.918302	-0.150694	-0.0373316	-0.039361	-0.155753	-0.298766	-1.59341	-1.31489	-0.888196	-1.18645	-0.672198	-1.59194	-0.663035	-1.10209	-1.6317	-0.963931	20	20	13	0	33	92
Tylosorus imperialis	-0.897225	-0.144895	-0.0398598	-0.0374021	-0.14366	-0.284903	-1.51281	-1.22244	-0.85979	-1.21222	-0.70744	-1.69629	-0.690436	-1.20488	-1.53399	-1.00072	24	22	13	0	26	91
Tylosorus imperialis	-0.877607	-0.142213	-0.0361724	-0.0358664	-0.149448	-0.293524	-1.50609	-1.21648	-0.852807	-1.19924	-0.692287	-1.70529	-0.672364	-1.16153	-1.52889	-1.02837	24	21	13	0	42	89
Tylosorus imperialis	-0.82684	-0.162783	-0.0469759	-0.0482734	-0.179944	-0.328961	-1.45704	-1.21676	-0.823187	-1.14764	-0.671465	-1.63378	-0.625683	-1.08996	-1.58592	-1.13506	24	20	15	0	29	90
Tylosorus imperialis	-0.8466	-0.149657	-0.0417543	-0.0393228	-0.155296	-0.303934	-1.5037	-1.23226	-0.839081	-1.18035	-0.692565	-1.659	-0.667372	-1.12263	-1.5648	-0.999892	24	23	14	0	25	93
Tylosorus imperialis	-0.956298	-0.149086	-0.0371201	-0.0371893	-0.146563	-0.29351	-1.61335	-1.23166	-0.875126	-1.18224	-0.679851	-1.6721	-0.682956	-1.16259	-1.45566	-0.964784	24	23	13	0	21	92
Tylosorus imperialis	-0.880024	-0.148025	-0.0314402	-0.0341818	-0.153088	-0.290571	-1.54675	-1.2338	-0.83864	-1.12281	-0.657996	-1.65751	-0.651155	-1.1535	-1.51939	-1.14679	26	20	13	0	32	93
Tylosorus imperialis	-0.909097	-0.142935	-0.0422985	-0.042131	-0.146244	-0.292598	-1.57317	-1.30762	-0.902435	-1.20831	-0.723691	-1.65693	-0.709255	-1.1433	-1.64716	-0.997197	24	20	13	0	26	90
Tylosorus imperialis	-0.897112	-0.143573	-0.0350223	-0.0365363	-0.145707	-0.287762	-1.61559	-1.32904	-0.888566	-1.18424	-0.688735	-1.58737	-0.685076	-1.1744	-1.64446	-1.03912	25	23	13	0	22	86
Tylosorus imperialis	-0.89625	-0.149507	-0.0347827	-0.0369843	-0.150519	-0.292167	-1.56997	-1.28334	-0.841006	-1.16337	-0.66901	-1.62618	-0.660882	-1.12833	-1.59862	-1.03208	23	22	14	0	23	88
Tylosorus imperialis	-0.893531	-0.16145	-0.0413252	-0.0411104	-0.164076	-0.304537	-1.60145	-1.27018	-0.836165	-1.22236	-0.651056	-1.63261	-0.649078	-1.1618	-1.54287	-1.12977	23	19	13	0	44	89
Tylosorus imperialis	-0.918982	-0.146176	-0.0382405	-0.0412555	-0.149337	-0.288176	-1.55142	-1.26412	-0.842872	-1.182	-0.691768	-1.52802	-0.694498	-1.14212	-1.57177	-1.09586	24	22	13	0	31	95
Tylosorus imperialis	-0.87891	-0.148923	-0.0375945	-0.0380869	-0.152806	-0.283534	-1.46903	-1.22856	-0.836047	-1.22979	-0.682915	-1.68847	-0.663959	-1.19589	-1.59096	-1.08117	21	20	13	0	27	89
Tylosorus imperialis	-0.85439	-0.136598	-0.0267059	-0.0283111	-0.143712	-0.289953	-1.52048	-1.25473	-0.860691	-1.21698	-0.674813	-1.57554	-0.656433	-1.20839	-1.5918	-1.06442	24	22	13	0	25	90
Tylosorus imperialis	-0.888151	-0.151845	-0.0395105	-0.0398176	-0.156377	-0.284422	-1.51388	-1.24602	-0.835524	-1.22867	-0.679693	-1.63885	-0.663775	-1.18668	-1.58085	-1.04397	23	19	13	0	30	93
Tylosorus imperialis	-0.920493	-0.14442	-0.038369	-0.0419904	-0.151837	-0.292939	-1.53693	-1.24312	-0.861611	-1.21698	-0.690715	-1.59697	-0.692624	-1.21996	-1.55109	-0.998268	22	20	13	0	39	92
Tylosorus imperialis	-0.896377	-0.141228	-0.0332777	-0.0375327	-0.146092	-0.286947	-1.56851	-1.28323	-0.870199	-1.25091	-0.685221	-1.71367	-0.690103	-1.23421	-1.59967	-1.09521	24	22	12	0	29	93
Tylosorus imperialis	-0.897225	-0.144895	-0.0398598	-0.0374021	-0.14366	-0.284903	-1.51281	-1.22244	-0.85979	-1.21222	-0.70744	-1.69629	-0.690436	-1.20488	-1.53399	-1.00072	24	22	13	0	26	91
Tylosorus imperialis	-0.877607	-0.142213	-0.0361724	-0.0358664	-0.149448	-0.293524	-1.50609	-1.21648	-0.852807	-1.19924	-0.692287	-1.70529	-0.672364	-1.16153	-1.52889	-1.02837	24	21	13	0	42	89
Tylosorus imperialis	-0.82684	-0.162783	-0.0469759	-0.0482734	-0.179944	-0.328961	-1.45704	-1.21676	-0.823187	-1.14764	-0.671465	-1.63378	-0.625683	-1.08996	-1.58592	-1.13506	24	20	15	0	29	90
